# Supplementary material for: Molecular epidemiology of Salmonella Enteritidis in humans and animals in Spain
Source: Antimicrob Agents Chemother. 2025 Mar 3;69(4):e00738-24. doi: 10.1128/aac.00738-24 (PMC11963599; doi:10.1128/aac.00738-24)
Supplement: Data Set S1 — Metadata of the 298 study isolates and the 88 selected external isolates analyzed. [file aac.00738-24-s0001.xlsx]

## Sheet: Dataset
This Study	ID	Matrix	Host	Host_category	Host_cat_tabl_2	Project	YEAR	CCAA_lab	Clade	Subclade	ST	snp_single_linkage	snp_single_linkage_5	mutation_Colistin_phoP	point_mutation	sspH2	aac(6')-Iaa	aadA1	aadA2	blaTEM-1B	blaTEM-1D	blaTEM-52C	blaSHV-12	blaOXA-48	blaCTX-M-14	blaCTX-M-15	blaCMY-2	cmlA1	sul1	sul3	tet(A)	tet(B)	tet(K)	dfrA1	qnrS1	qnrB19	lnu(A)	qacJ	qacE	other_externals	ATB_patern_gen	ATB_patern_det	IncX1	IncX1_groups	IncX3	IncX4	IncL	IncI1-I(Alpha)	rep7a
Yes	20023221	Faeces	Human	Human	Human_P2	AESI 2017	2002	E	II	II.D	11	1 . 1 . 1 . 1 . 23 . 251 . 294	1.1.1.23.251	T	gyrA p.D87Y	1	1	0	0	0	1	0	0	0	0	1	0	0	0	0	0	0	0	0	0	0	0	0	0	0		gyrA p.D87YblaTEM-1DblaCTX-M-15	0		0	0	0	0	0
Yes	20030452	Blood	Human	Human	Human_P2	AESI 2017	2003	D	II	II.D	11	1 . 1 . 1 . 1 . 23 . 23 . 24	1.1.1.23.23	T	gyrA p.D87Y	1	1	0	0	0	0	0	1	0	0	0	0	0	0	0	0	0	0	0	0	0	0	0	0	0	blaSHV-12	gyrA p.D87YblaSHV-12	0		1	0	0	0	0
Yes	20043184	Faeces	Human	Human	Human_P2	AESI 2017	2004	F	II	II.D	11	1 . 1 . 1 . 1 . 169 . 201 . 234	1.1.1.169.201	T	gyrA p.D87Y	1	1	0	0	0	0	0	0	0	0	0	0	0	0	0	0	0	0	0	0	0	0	0	0	0		gyrA p.D87Y	0		0	0	0	0	0
Yes	20050157	Faeces	Human	Human	Human_P2	AESI 2017	2005	I	II	II.B	11	1 . 1 . 1 . 48 . 79 . 91 . 104	1.1.48.79.91	T	Wild type	1	1	0	0	0	0	0	0	0	0	0	1	0	0	0	0	0	0	0	0	0	0	0	0	0	blaCMY-2	blaCMY-2	0		0	0	0	1	0
Yes	20054677	Faeces	Human	Human	Human_P2	AESI 2017	2005	B	II	II.D	11	1 . 1 . 1 . 1 . 23 . 195 . 227	1.1.1.23.195	T	gyrA p.D87Y	1	1	1	1	0	0	0	1	0	0	0	0	1	0	1	1	0	0	0	0	0	0	0	0	0	aadA1aadA2bblaSHV-12cmlA1sul3tet(A)	gyrA p.D87YaadA1aadA2bblaSHV-12cmlA1sul3tet(A)	0		0	0	0	1	0
Yes	20056670	Blood	Human	Human	Human_P2	AESI 2017	2005	D	II	II.D	11	1 . 1 . 1 . 1 . 198 . 240 . 279	1.1.1.198.240	T	gyrA p.D87Y	1	1	1	1	0	0	0	1	0	0	0	0	1	0	1	1	0	0	0	0	0	0	0	0	0	aadA1aadA2bblaSHV-12cmlA1sul3tet(A)	gyrA p.D87YaadA1aadA2bblaSHV-12cmlA1sul3tet(A)	0		0	0	0	1	0
Yes	20061443	Faeces	Human	Human	Human_P2	AESI 2017	2006	N	II	II.D	11	1 . 1 . 1 . 1 . 23 . 145 . 166	1.1.1.23.145	T	gyrA p.D87Y	1	1	0	0	0	0	0	0	0	1	0	0	0	0	0	0	0	0	0	0	0	0	0	0	0	blaCTX-M-14	gyrA p.D87YblaCTX-M-14	0		0	0	0	1	0
Yes	20071754	Faeces	Human	Human	Human_P2	AESI 2017	2007	C	II	II.D	11	1 . 1 . 1 . 1 . 23 . 243 . 303	1.1.1.23.243	T	gyrA p.D87Y	1	1	0	0	0	0	0	1	0	0	0	0	0	0	0	0	0	0	0	0	0	0	0	0	0	blaSHV-12	gyrA p.D87YblaSHV-12	0		0	0	0	1	0
Yes	20101962	Faeces	Human	Human	Human_P2	AESI 2017	2010	B	II	II.B	11	1 . 1 . 1 . 70 . 121 . 141 . 162	1.1.70.121.141	T	gyrA p.S83F	1	1	1	0	0	0	0	1	0	0	0	0	0	0	0	0	0	0	0	0	0	0	0	1	0	aadA1blaSHV-12qacE	gyrA p.S83FaadA1blaSHV-12qacE	0		0	0	0	1	0
Yes	20144261	Faeces	Human	Human	Human_P2	AESI 2017	2004	K	I	I.D	11	2 . 3 . 6 . 24 . 65 . 103 . 119	3.6.24.65.103	A	Wild type	0	1	0	0	0	0	0	0	1	0	0	0	0	0	0	0	0	0	0	0	0	0	0	0	0	blaOXA-48	blaOXA-48	0		0	0	1	0	0
Yes	20162009	Faeces	Human	Human	Human_P2	AESI 2017	2016	P	I	I.D	11	2 . 3 . 6 . 24 . 60 . 189 . 220	3.6.24.60.189	A	Wild type	0	1	0	0	0	0	0	0	0	0	0	0	0	0	0	0	0	0	0	0	0	0	0	0	0			0		0	0	0	0	0
Yes	20162010	Blood	Human	Human	Human_P2	AESI 2017	2016	P	II	II.D	11	1 . 1 . 1 . 1 . 17 . 69 . 258	1.1.1.17.69	T	gyrA p.D87Y	1	1	0	0	0	0	0	0	0	0	0	0	0	0	0	0	0	0	0	0	0	0	0	0	0		gyrA p.D87Y	0		0	0	0	0	0
Yes	20171180	Faeces	Human	Human	Human_P2	AESI 2017	2017	B	II	II.B	11	1 . 1 . 1 . 29 . 45 . 51 . 54	1.1.29.45.51	T	Wild type	1	1	0	0	0	0	1	0	0	0	0	0	0	0	0	0	0	0	0	0	0	0	0	0	0	blaTEM-52C	blaTEM-52C	0		0	0	0	0	0
Yes	20171403	Faeces	Human	Human	Human_P2	AESI 2017	2017	B	II	II.B	11	1 . 1 . 1 . 29 . 45 . 51 . 54	1.1.29.45.51	T	Wild type	1	1	0	0	0	0	1	0	0	0	0	0	0	0	0	0	0	0	0	0	0	0	0	0	0	blaTEM-52C	blaTEM-52C	0		0	0	0	0	0
No	ERR025166 Cao IIIA	Blood	Human	Human	Out	Cao et al. 2023	2002	Out	I	I.*	11	6 . 17 . 27 . 81 . 147 . 174 . 202	17.27.81.147.174	A	Wild type	1	1	0	0	1	0	0	0	0	0	0	0	0	1	0	0	1	0	0	0	0	0	0	1	1			0		0	0	0	0	0
No	ERR036132 DAl Uruguay	Faeces	Human	Human	Out	D'Alessandro et al. 2018	1988	Out	I	I.B	1974	10 . 21 . 66 . 126 . 237 . 303 . 356	21.66.126.237.303	A	Wild type	0	1	0	0	0	0	0	0	0	0	0	0	0	0	0	0	0	0	0	0	0	0	0	0	0			0		0	0	0	0	0
No	ERR1010032 Aldr NAmerican	Blood	Human	Human	Out	Aldrich et al. 2019	2010	Out	I	I.C	11	2 . 13 . 36 . 95 . 174 . 207 . 240	13.36.95.174.207	A	Wild type	1	1	0	0	0	0	0	0	0	0	0	0	0	0	0	0	0	0	0	0	0	0	0	0	0			0		0	0	0	0	0
No	ERR1759200 EURL	Unknown	Unknown	Unknown	Out	EURL reference testing	2014	Out	II	II.D	11	1 . 1 . 1 . 82 . 149 . 176 . 204	1.1.82.149.176	T	gyrA p.D87Y	1	1	0	0	0	0	0	0	0	0	0	0	0	0	0	0	0	0	0	0	0	0	0	0	0		gyrA p.D87Y	0		0	0	0	0	0
No	ERR1810365 Luo MGT4-CC30	Unknown	Human	Human	Out	Luo et al. 2021	2016	Out	I	I.B	11	3 . 5 . 42 . 83 . 150 . 177 . 205	5.42.83.150.177	A	Wild type	1	1	0	0	0	0	0	0	0	0	0	0	0	0	0	0	0	0	0	0	0	0	0	0	0			0		0	0	0	0	0
No	ERR2118095 Grah B-P125109	Unknown	Human	Human	Out	Graham et al. 2018	2016	Out	II	II.B	11	1 . 1 . 1 . 76 . 131 . 154 . 178	1.1.76.131.154	T	gyrA p.D87Y	1	1	0	0	0	0	0	0	0	0	0	0	0	0	0	0	0	0	0	0	0	0	0	0	0		gyrA p.D87Y	0		0	0	0	0	0
No	ERR2118097 Grah B-P125109	Unknown	Human	Human	Out	Graham et al. 2018	2016	Out	II	II.B	11	1 . 1 . 1 . 76 . 131 . 154 . 215	1.1.76.131.154	T	gyrA p.D87Y	1	1	0	0	1	0	0	0	0	0	0	0	0	0	0	1	0	0	0	0	0	0	0	0	1		gyrA p.D87Y	0		0	0	0	0	0
No	ERR2118133 Grah B-P125109	Unknown	Human	Human	Out	Graham et al. 2018	2016	Out	II	II.B	11	1 . 1 . 64 . 124 . 234 . 298 . 351	1.64.124.234.298	T	gyrA p.D87N	1	1	0	0	1	0	0	0	0	0	0	0	0	0	0	1	0	0	0	0	0	0	0	0	1		gyrA p.D87N	0		0	0	0	0	0
No	ERR2118228 Grah C	Unknown	Human	Human	Out	Graham et al. 2018	2017	Out	Outlier_II	Outlier_II	1972	12 . 24 . 49 . 98 . 181 . 219 . 254	24.49.98.181.219	A	gyrA p.T57S	1	1	0	0	0	0	0	0	0	0	0	0	0	0	0	0	0	0	0	0	0	0	0	0	0		gyrA p.T57S	0		0	0	0	0	0
No	ERR2118252 Grah A	Unknown	Human	Human	Out	Graham et al. 2018	2017	Out	Outlier_I	Outlier_I	3304	14 . 27 . 60 . 116 . 222 . 281 . 329	27.60.116.222.281	A	Wild type	1	1	0	0	0	0	0	0	0	0	0	0	0	0	0	0	0	0	0	0	0	0	0	0	0			0		0	0	0	0	0
No	ERR235154 Cao IIIB	Blood	Human	Human	Out	Cao et al. 2023	2010	Out	I	I.*	11	4 . 7 . 9 . 15 . 21 . 21 . 22	7.9.15.21.21	A	Wild type	1	1	0	0	1	0	0	0	0	0	0	0	0	1	0	1	0	0	0	0	0	0	0	1	1			0		0	0	0	0	0
No	ERR235291 Feas CEA	Blood	Human	Human	Out	Feasey et al. 2016	2010	Out	I	I.*	11	4 . 7 . 28 . 52 . 85 . 98 . 114	7.28.52.85.98	A	Wild type	1	1	0	0	1	0	0	0	0	0	0	0	0	1	0	1	0	0	0	0	0	0	0	1	1			0		0	0	0	0	0
No	ERR2676733 Cao ID	Unknown	Human	Human	Out	Cao et al. 2023	2016	Out	I	I.D	11	2 . 3 . 65 . 125 . 235 . 299 . 352	3.65.125.235.299	A	Wild type	1	1	0	0	0	0	0	0	0	0	0	0	0	0	0	0	0	0	0	0	0	0	0	0	0			0		0	0	0	0	0
No	ERR317026 Lang	Unknown	Unknown	Unknown	Out	Langridge GC et al. 2015	2007	Out	I	I.D	11	2 . 3 . 6 . 24 . 89 . 102 . 307	3.6.24.89.102	A	Wild type	1	1	0	0	0	0	0	0	0	0	0	0	0	0	0	0	0	0	0	0	0	0	0	0	0			0		0	0	0	0	0
No	ERR317028 Feas OUT	Unknown	Unknown	Unknown	Out	Langridge GC et al. 2015	2007	Out	I	I.D	11	2 . 3 . 6 . 24 . 89 . 102 . 118	3.6.24.89.102	A	Wild type	1	1	0	0	0	0	0	0	0	0	0	0	0	0	0	0	0	0	0	0	0	0	0	0	0			0		0	0	0	0	0
No	ERR3393371 EFSA	Unknown	Unknown	Unknown	Out	EURL reference testing	2017	Out	II	II.C	11	1 . 2 . 2 . 3 . 4 . 4 . 345	2.2.3.4.4	T	Wild type	1	1	0	0	0	0	0	0	0	0	0	0	0	0	0	0	0	0	0	0	0	0	0	0	0			0		0	0	0	0	0
No	ERR369413 Feas WA	Blood	Human	Human	Out	Feasey et al. 2016	2004	Out	I	I.*	11	6 . 17 . 27 . 51 . 82 . 95 . 110	17.27.51.82.95	A	Wild type	1	1	0	0	1	0	0	0	0	0	0	0	0	0	0	0	0	0	0	0	0	0	0	0	0			0		0	0	0	0	0
No	ERR405426 DAl E1-U-epUn	Food	Food (other)	Other	Out	Aldrich et al. 2019	2007	Out	II	II.B	11	1 . 1 . 1 . 12 . 152 . 180 . 209	1.1.12.152.180	T	Wild type	1	1	0	0	0	0	0	0	0	0	0	0	0	0	0	0	0	0	0	0	0	0	0	0	0			0		0	0	0	0	0
No	ERR405493 DAl E2-U-ep2	Food	eggs	eggs	Out	Aldrich et al. 2019	2002	Out	II	II.B	11	1 . 1 . 1 . 19 . 146 . 173 . 201	1.1.19.146.173	T	Wild type	1	1	0	0	0	0	0	0	0	0	0	0	0	0	0	0	0	0	0	0	0	0	0	0	0			0		0	0	0	0	0
No	ERR405529 DAl E2-U-ep4	Unknown	Food (other)	Other	Out	Aldrich et al. 2019	2011	Out	II	II.B	11	1 . 1 . 1 . 19 . 29 . 31 . 33	1.1.19.29.31	T	Wild type	1	1	0	0	0	0	0	0	0	0	0	0	0	0	0	0	0	0	0	0	0	0	0	0	0			0		0	0	0	0	0
No	ERR4399186 Acht	Unknown	Unknown	Unknown	Out	Achtman M et al. 2021	1993	Out	II	II.B	11	1 . 1 . 1 . 1 . 215 . 271 . 318	1.1.1.215.271	T	Wild type	1	1	0	0	0	0	0	0	0	0	0	0	0	0	0	0	0	0	0	0	0	0	0	0	0			0		0	0	0	0	0
No	ERR4400159 Acht	Unknown	Unknown	Unknown	Out	Achtman M et al. 2021	1993	Out	II	II.B	11	1 . 1 . 1 . 1 . 127 . 150 . 174	1.1.1.127.150	T	Wild type	1	1	0	0	0	0	0	0	0	0	0	0	0	0	0	0	0	0	0	0	0	0	0	0	0			0		0	0	0	0	0
No	ERR4400804 Acht	Unknown	Unknown	Unknown	Out	Achtman M et al. 2021	1983	Out	II	II.B	11	1 . 1 . 1 . 80 . 144 . 247 . 288	1.1.80.144.247	T	Wild type	1	1	0	0	0	0	0	0	0	0	0	0	0	0	0	0	0	0	0	0	0	0	0	0	0			0		0	0	0	0	0
No	ERR4400886 Acht	Unknown	Unknown	Unknown	Out	Achtman M et al. 2021	2001	Out	II	II.D	11	1 . 1 . 1 . 1 . 250 . 321 . 377	1.1.1.250.321	T	gyrA p.D87Y	1	1	0	0	0	0	0	0	0	0	0	0	0	0	0	0	0	0	0	0	0	0	0	0	0		gyrA p.D87Y	0		0	0	0	0	0
No	ERR4400975 Acht	Unknown	Unknown	Unknown	Out	Achtman M et al. 2021	2001	Out	II	II.D	11	1 . 1 . 1 . 1 . 87 . 100 . 116	1.1.1.87.100	T	gyrA p.D87Y	1	1	0	0	0	0	0	0	0	0	0	0	0	0	0	0	0	0	0	0	0	0	0	0	0		gyrA p.D87Y	0		0	0	0	0	0
No	ERR4401363 Acht	Unknown	Unknown	Unknown	Out	Achtman M et al. 2021	2000	Out	II	II.B	11	1 . 1 . 1 . 49 . 80 . 92 . 105	1.1.49.80.92	T	Wild type	1	1	0	0	1	0	0	0	0	0	0	0	0	0	0	0	0	0	0	0	0	0	0	0	0			0		0	0	0	0	0
No	ERR4401738 Acht	Unknown	Unknown	Unknown	Out	Achtman M et al. 2021	1983	Out	II	II.B	11	1 . 1 . 1 . 80 . 144 . 169 . 196	1.1.80.144.169	A	Wild type	1	1	0	0	0	0	0	0	0	0	0	0	0	0	0	0	0	0	0	0	0	0	0	0	0			0		0	0	0	0	0
No	NC 011294.1	Unknown	Unknown	Unknown	Out	Reference	NA	Out	II	II.B	11	1 . 1 . 1 . 1 . 1 . 1 . 1	1.1.1.1.1	T	Unknown	1	1	0	0	0	0	0	0	0	0	0	0	0	0	0	0	0	0	0	0	0	0	0	0	0		Unknown	0		0	0	0	0	0
Yes	S20110030	Faeces	Human	Human	Surveillance	Surveillance	2011	P	II	II.B	11	1 . 1 . 10 . 31 . 51 . 57 . 60	1.10.31.51.57	T	Wild type	1	1	0	0	1	0	0	0	0	0	0	0	0	0	0	0	0	0	0	0	0	0	0	0	0	blaTEM-1B	blaTEM-1B	1	Group 1	0	0	0	0	0
Yes	S20110223	Faeces	Human	Human	Surveillance	Surveillance	2011	P	I	I.D	11	2 . 3 . 6 . 24 . 47 . 53 . 56	3.6.24.47.53	A	Wild type	1	1	0	0	0	0	0	0	0	0	0	0	0	0	0	0	0	0	0	0	0	0	0	0	0			0		0	0	0	0	0
Yes	S20110557	Faeces	Human	Human	Surveillance	Surveillance	2011	B	I	I.D	11	2 . 3 . 6 . 111 . 208 . 260 . 306	3.6.111.208.260	A	Wild type	1	1	0	0	0	0	0	0	0	0	0	0	0	0	0	0	0	0	0	0	0	0	0	0	0			0		0	0	0	0	0
Yes	S20110755	Faeces	Human	Human	Surveillance	Surveillance	2011	P	I	I.D	11	2 . 3 . 6 . 24 . 117 . 136 . 154	3.6.24.117.136	A	Wild type	0	1	0	0	0	0	0	0	0	0	0	0	0	0	0	0	0	0	0	0	0	0	0	0	0			0		0	0	0	0	0
Yes	S20111157	Faeces	Human	Human	Surveillance	Surveillance	2011	C	II	II.B	11	1 . 1 . 1 . 33 . 53 . 59 . 62	1.1.33.53.59	T	Wild type	1	1	0	0	0	0	0	0	0	0	0	0	0	0	0	0	0	0	0	0	0	0	0	0	0			0		0	0	0	0	0
Yes	S20111247	Faeces	Human	Human	Surveillance	Surveillance	2011	D	I	I.D	11	2 . 3 . 6 . 10 . 139 . 246 . 285	3.6.10.139.246	A	Wild type	1	1	0	0	0	0	0	0	0	0	0	0	0	0	0	0	0	0	0	0	0	0	0	0	0			0		0	0	0	0	0
Yes	S20111730	Faeces	Human	Human	Surveillance	Surveillance	2011	J	II	II.B	11	1 . 1 . 1 . 30 . 46 . 52 . 55	1.1.30.46.52	T	Wild type	1	1	0	0	1	0	0	0	0	0	0	0	0	0	0	0	0	0	0	0	0	0	0	0	0	blaTEM-1B	blaTEM-1B	1	Group 4	0	0	0	0	0
Yes	S20112198	Faeces	Human	Human	Surveillance	Surveillance	2011	P	I	I.D	11	2 . 3 . 6 . 10 . 139 . 292 . 340	3.6.10.139.292	A	Wild type	1	1	0	0	0	0	0	0	0	0	0	0	0	0	0	0	0	0	0	0	0	0	0	0	0			0		0	0	0	0	0
Yes	S20113837	Blood	Human	Human	Surveillance	Surveillance	2011	E	II	II.B	11	1 . 1 . 1 . 57 . 94 . 109 . 125	1.1.57.94.109	T	Wild type	1	1	0	0	0	0	0	0	0	0	0	0	0	0	0	0	0	0	0	0	0	0	0	0	0			0		0	0	0	0	0
Yes	S20115068	Faeces	Human	Human	Surveillance	Surveillance	2011	D	II	II.D	11	1 . 1 . 1 . 74 . 128 . 151 . 175	1.1.74.128.151	T	gyrA p.D87Y	1	1	0	0	0	0	0	0	0	0	0	0	0	0	0	0	0	0	0	0	0	0	0	0	0		gyrA p.D87Y	0		0	0	0	0	0
Yes	S20120122	Faeces	Human	Human	Surveillance	Surveillance	2012	C	I	I.D	11	2 . 3 . 38 . 69 . 171 . 203 . 236	3.38.69.171.203	A	Wild type	1	1	0	0	0	0	0	0	0	0	0	0	0	0	0	0	0	0	0	0	0	0	0	0	0			0		0	0	0	0	0
Yes	S20120218	Faeces	Human	Human	Surveillance	Surveillance	2012	G	II	II.B	11	1 . 1 . 10 . 16 . 49 . 55 . 169	1.10.16.49.55	T	Wild type	1	1	0	0	1	0	0	0	0	0	0	0	0	0	0	0	0	0	0	0	0	0	0	0	0	blaTEM-1B	blaTEM-1B	1	Group 1	0	0	0	0	0
Yes	S20120774	Faeces	Human	Human	Surveillance	Surveillance	2012	P	I	I.D	11	2 . 3 . 6 . 10 . 139 . 163 . 189	3.6.10.139.163	A	Wild type	1	1	0	0	0	0	0	0	0	0	0	0	0	0	0	0	0	0	0	0	0	0	0	0	0			0		0	0	0	0	0
Yes	S20121569	Faeces	Human	Human	Surveillance	Surveillance	2012	G	II	II.B	11	1 . 1 . 10 . 16 . 49 . 55 . 146	1.10.16.49.55	T	Wild type	1	1	0	0	1	0	0	0	0	0	0	0	0	0	0	0	0	0	0	0	0	0	0	0	0	blaTEM-1B	blaTEM-1B	1	Group 1	0	0	0	0	0
Yes	S20121716	Faeces	Human	Human	Surveillance	Surveillance	2012	P	II	II.A	11	1 . 6 . 13 . 22 . 93 . 108 . 124	6.13.22.93.108	A	Wild type	1	1	0	0	0	0	0	0	0	0	0	0	0	0	0	0	0	0	0	0	0	0	0	0	0			0		0	0	0	0	0
Yes	S20122212	Faeces	Human	Human	Surveillance	Surveillance	2012	P	II	II.B	11	1 . 1 . 10 . 16 . 49 . 55 . 58	1.10.16.49.55	T	Wild type	1	1	0	0	1	0	0	0	0	0	0	0	0	0	0	0	0	0	0	0	0	0	0	0	0	blaTEM-1B	blaTEM-1B	1	ND	0	0	0	0	0
Yes	S20122959	Faeces	Human	Human	Surveillance	Surveillance	2012	C	I	I.D	11	2 . 3 . 6 . 24 . 179 . 215 . 248	3.6.24.179.215	A	Wild type	0	1	0	0	0	0	0	0	0	0	0	0	0	0	0	0	0	0	0	0	0	0	0	0	0			0		0	0	0	0	0
Yes	S20123584	Faeces	Human	Human	Surveillance	Surveillance	2012	C	II	II.D	11	1 . 1 . 1 . 34 . 54 . 60 . 63	1.1.34.54.60	T	gyrA p.D87Y	1	1	0	0	0	0	0	0	0	0	0	0	0	0	0	0	0	0	0	0	0	0	0	0	0		gyrA p.D87Y	0		0	0	0	0	0
Yes	S20124015	Faeces	Human	Human	Surveillance	Surveillance	2012	P	II	II.B	11	1 . 1 . 34 . 60 . 99 . 115 . 132	1.34.60.99.115	T	Wild type	1	1	0	0	1	0	0	0	0	0	0	0	0	0	0	0	0	0	0	0	0	0	0	0	0	blaTEM-1B	blaTEM-1B	1	Group 4	0	0	0	0	0
Yes	S20124510	Faeces	Human	Human	Surveillance	Surveillance	2012	P	I	I.D	11	2 . 3 . 3 . 47 . 252 . 323 . 380	3.3.47.252.323	A	Wild type	1	1	0	0	0	0	0	0	0	0	0	0	0	0	0	0	0	0	0	0	0	0	0	0	0			0		0	0	0	0	0
Yes	S20130188	Faeces	Human	Human	Surveillance	Surveillance	2013	E	II	II.D	11	1 . 1 . 1 . 1 . 211 . 267 . 314	1.1.1.211.267	T	gyrA p.D87Y	1	1	0	0	0	0	0	0	0	0	0	0	0	0	0	0	0	0	0	0	0	0	0	0	0		gyrA p.D87Y	0		0	0	0	0	0
Yes	S20130632	Faeces	Human	Human	Surveillance	Surveillance	2013	P	I	I.D	11	2 . 3 . 6 . 10 . 115 . 211 . 244	3.6.10.115.211	A	Wild type	1	1	0	0	0	0	0	0	0	0	0	0	0	0	0	0	0	0	0	0	0	0	0	0	0			0		0	0	0	0	0
Yes	S20130698	Faeces	Human	Human	Surveillance	Surveillance	2013	M	I	I.D	11	2 . 3 . 6 . 96 . 176 . 209 . 242	3.6.96.176.209	A	Wild type	1	1	0	0	0	0	0	0	0	0	0	0	0	0	0	0	0	0	0	0	0	0	0	0	0			0		0	0	0	0	0
Yes	S20130884	Faeces	Human	Human	Surveillance	Surveillance	2013	A	II	II.B	11	1 . 1 . 10 . 16 . 153 . 181 . 210	1.10.16.153.181	T	Wild type	1	1	0	0	1	0	0	0	0	0	0	0	0	0	0	0	0	0	0	0	0	0	0	0	0	blaTEM-1B	blaTEM-1B	1	ND	0	0	0	0	0
Yes	S20131423	Faeces	Human	Human	Surveillance	Surveillance	2013	N	I	I.D	11	2 . 3 . 6 . 10 . 115 . 140 . 161	3.6.10.115.140	A	Wild type	1	1	0	0	0	0	0	0	0	0	0	0	0	0	0	0	0	0	0	0	0	0	0	0	0			0		0	0	0	0	0
Yes	S20132381	Faeces	Human	Human	Surveillance	Surveillance	2013	C	II	II.D	11	1 . 1 . 1 . 34 . 54 . 60 . 63	1.1.34.54.60	T	gyrA p.D87Y	1	1	0	0	0	0	0	0	0	0	0	0	0	0	0	0	0	0	0	0	0	0	0	0	0		gyrA p.D87Y	0		0	0	0	0	0
Yes	S20133396	Faeces	Human	Human	Surveillance	Surveillance	2013	D	II	II.D	11	1 . 1 . 1 . 1 . 246 . 315 . 370	1.1.1.246.315	T	gyrA p.D87Y	1	1	0	0	0	0	0	0	0	0	0	0	0	0	0	0	0	0	0	0	0	0	0	0	0		gyrA p.D87Y	0		0	0	0	0	0
Yes	S20140005	Faeces	Human	Human	Surveillance	Surveillance	2014	P	I	I.D	11	2 . 3 . 6 . 24 . 50 . 56 . 59	3.6.24.50.56	A	Wild type	1	1	0	0	0	0	0	0	0	0	0	0	0	0	0	0	0	0	0	0	0	0	0	0	0			0		0	0	0	0	0
Yes	S20140291	Faeces	Human	Human	Surveillance	Surveillance	2014	M	II	II.B	11	1 . 1 . 10 . 16 . 22 . 22 . 23	1.10.16.22.22	T	Wild type	1	1	0	0	1	0	0	0	0	0	0	0	0	0	0	0	0	0	0	0	0	0	0	0	0	blaTEM-1B	blaTEM-1B	1	Group 1	0	0	0	0	0
Yes	S20140349	Faeces	Human	Human	Surveillance	Surveillance	2014	C	II	II.D	11	1 . 1 . 1 . 1 . 32 . 35 . 37	1.1.1.32.35	T	gyrA p.D87Y	1	1	0	0	0	0	0	0	0	0	0	0	0	0	0	0	0	0	0	0	0	0	0	0	0		gyrA p.D87Y	0		0	0	0	0	0
Yes	S20140813	Faeces	Human	Human	Surveillance	Surveillance	2014	B	I	I.C	11	2 . 8 . 62 . 119 . 228 . 290 . 338	8.62.119.228.290	A	Wild type	1	1	0	0	0	0	0	0	0	0	0	0	0	0	0	0	0	0	0	0	0	0	0	0	0			0		0	0	0	0	0
Yes	S20141130	Faeces	Human	Human	Surveillance	Surveillance	2014	P	II	II.B	11	1 . 1 . 1 . 61 . 100 . 116 . 133	1.1.61.100.116	T	gyrA p.D87N	1	1	0	0	0	0	0	0	0	0	0	0	0	0	0	0	0	0	0	0	0	0	0	0	0		gyrA p.D87N	0		0	0	0	0	0
Yes	S20141193	Faeces	Human	Human	Surveillance	Surveillance	2014	E	II	II.D	11	1 . 1 . 1 . 88 . 159 . 188 . 219	1.1.88.159.188	T	gyrA p.D87Y	1	1	0	0	0	0	0	0	0	0	0	0	0	0	0	0	0	0	0	0	0	0	0	0	0		gyrA p.D87Y	0		0	1	0	0	0
Yes	S20142185	Faeces	Human	Human	Surveillance	Surveillance	2014	C	II	II.D	11	1 . 1 . 1 . 1 . 20 . 178 . 207	1.1.1.20.178	T	gyrA p.D87Y	1	1	0	0	0	0	0	0	0	0	0	0	0	0	0	0	0	0	0	0	0	0	0	0	0		gyrA p.D87Y	0		0	0	0	0	0
Yes	S20142445	Faeces	Human	Human	Surveillance	Surveillance	2014	B	II	II.A	11	1 . 6 . 13 . 127 . 238 . 304 . 358	6.13.127.238.304	A	Wild type	1	1	0	0	0	0	0	0	0	0	0	0	0	0	0	0	0	0	0	0	0	0	0	0	0			0		0	0	0	0	0
Yes	S20143192	Faeces	Human	Human	Surveillance	Surveillance	2014	A	I	I.D	11	2 . 3 . 6 . 24 . 65 . 74 . 79	3.6.24.65.74	A	Wild type	0	1	0	0	0	0	0	0	0	0	0	0	0	0	0	0	0	0	0	0	0	0	0	0	0			0		0	0	0	0	0
Yes	S20143458	Faeces	Human	Human	Surveillance	Surveillance	2014	G	II	II.D	11	1 . 1 . 1 . 1 . 32 . 44 . 47	1.1.1.32.44	T	gyrA p.D87Y	1	1	0	0	0	0	0	0	0	0	0	0	0	0	0	0	0	0	0	0	0	0	0	0	0		gyrA p.D87Y	0		0	0	0	0	0
Yes	S20150042	Faeces	Human	Human	Surveillance	Surveillance	2015	P	I	I.D	11	2 . 3 . 6 . 24 . 60 . 67 . 72	3.6.24.60.67	A	Wild type	0	1	0	0	0	0	0	0	0	0	0	0	0	0	0	0	0	0	0	0	0	0	0	0	0			0		0	0	0	0	0
Yes	S20150521	Faeces	Human	Human	Surveillance	Surveillance	2015	B	I	I.D	11	2 . 3 . 6 . 24 . 65 . 74 . 113	3.6.24.65.74	A	Wild type	0	1	0	0	0	0	0	0	0	0	0	0	0	0	0	0	0	0	0	0	0	0	0	0	0			0		0	0	0	0	0
Yes	S20151390	Faeces	Human	Human	Surveillance	Surveillance	2015	N	I	I.D	11	2 . 3 . 3 . 4 . 5 . 5 . 5	3.3.4.5.5	A	Wild type	1	1	0	0	0	0	0	0	0	0	0	0	0	0	0	0	0	0	0	0	0	0	0	0	0			0		0	0	0	0	0
Yes	S20151413	Faeces	Human	Human	Surveillance	Surveillance	2015	D	I	I.D	11	2 . 3 . 6 . 10 . 115 . 242 . 281	3.6.10.115.242	A	Wild type	1	1	0	0	0	0	0	0	0	0	0	0	0	0	0	0	0	0	0	0	0	0	0	0	0			0		0	0	0	0	0
Yes	S20152085	Faeces	Human	Human	Surveillance	Surveillance	2015	I	I	I.D	11	2 . 3 . 6 . 10 . 115 . 241 . 280	3.6.10.115.241	A	Wild type	1	1	0	0	0	0	0	0	0	0	0	0	0	0	0	0	0	0	0	0	0	0	0	0	0			0		0	0	0	0	0
Yes	S20154775	Faeces	Human	Human	Surveillance	Surveillance	2015	C	I	I.D	11	2 . 3 . 3 . 47 . 183 . 221 . 256	3.3.47.183.221	A	Wild type	1	1	0	0	0	0	0	0	0	0	0	0	0	0	0	0	0	0	0	0	0	0	0	0	0			0		0	0	0	0	0
Yes	S20155824	biliar	Human	Human	Surveillance	Surveillance	2015	B	I	I.D	11	2 . 3 . 6 . 10 . 72 . 83 . 92	3.6.10.72.83	A	Wild type	1	1	0	0	0	0	0	0	0	0	0	0	0	0	0	0	0	0	0	0	0	0	0	0	0			0		0	0	0	0	0
Yes	S20160043	Faeces	Human	Human	Human_P1	AESI 2014	2016	B	I	I.D	11	2 . 3 . 6 . 10 . 13 . 296 . 347	3.6.10.13.296	A	Wild type	1	1	0	0	0	0	0	0	0	0	0	0	0	0	0	0	0	0	0	0	0	0	0	0	0			0		0	0	0	0	0
Yes	S20160215	Faeces	Human	Human	Human_P1	AESI 2014	2016	D	II	II.D	11	1 . 1 . 1 . 1 . 9 . 9 . 10	1.1.1.9.9	T	gyrA p.D87Y	1	1	0	0	0	0	0	0	0	0	0	0	0	0	0	0	0	0	0	0	0	0	0	0	0		gyrA p.D87Y	0		0	0	0	0	0
Yes	S20160454	Blood	Human	Human	Human_P1	AESI 2014	2016	D	II	II.B	11	1 . 1 . 1 . 2 . 2 . 2 . 2	1.1.2.2.2	T	Wild type	1	1	0	0	0	0	0	0	0	0	0	0	0	0	0	0	0	0	0	0	0	0	0	0	0			0		0	0	0	0	0
Yes	S20160689	Faeces	Human	Human	Human_P1	AESI 2014	2016	J	II	II.D	11	1 . 1 . 1 . 1 . 118 . 137 . 155	1.1.1.118.137	T	gyrA p.D87Y	1	1	0	0	0	0	0	0	0	0	0	0	0	0	0	0	0	0	0	0	0	0	0	0	0		gyrA p.D87Y	0		0	0	0	0	0
Yes	S20160800	Blood	Human	Human	Human_P1	AESI 2014	2016	Q	II	II.A	11	1 . 6 . 13 . 22 . 236 . 302 . 355	6.13.22.236.302	A	Wild type	1	1	0	0	0	0	0	0	0	0	0	0	0	0	0	0	0	0	0	0	0	0	0	0	0			0		0	0	0	0	0
Yes	S20161078	Faeces	Human	Human	Human_P1	AESI 2014	2016	E	I	I.D	11	2 . 3 . 6 . 58 . 95 . 110 . 126	3.6.58.95.110	A	gyrA p.D87N	1	1	0	0	0	0	0	0	0	0	0	0	0	0	0	0	0	0	0	0	0	0	0	0	0		gyrA p.D87N	0		0	0	0	0	0
Yes	S20161185	Faeces	Human	Human	Human_P1	AESI 2014	2016	K	I	I.D	11	2 . 3 . 6 . 24 . 172 . 311 . 366	3.6.24.172.311	A	Wild type	0	1	0	0	0	0	0	0	0	0	0	0	0	0	0	0	0	0	0	0	0	0	0	0	0			0		0	0	0	0	0
Yes	S20161278	Blood	Human	Human	Human_P1	AESI 2014	2016	K	II	II.D	11	1 . 1 . 1 . 1 . 101 . 117 . 134	1.1.1.101.117	T	Wild type	1	1	0	0	0	0	0	0	0	0	0	0	0	0	0	0	0	0	0	0	0	0	0	0	0			0		0	0	0	0	0
Yes	S20161300	Faeces	Human	Human	Human_P1	AESI 2014	2015	K	I	I.D	11	2 . 3 . 6 . 24 . 172 . 317 . 372	3.6.24.172.317	A	Wild type	0	1	0	0	0	0	0	0	0	0	0	0	0	0	0	0	0	0	0	0	0	0	0	0	0			0		0	0	0	0	0
Yes	S20161312	Blood	Human	Human	Human_P1	AESI 2014	2015	K	I	I.D	11	2 . 3 . 6 . 24 . 77 . 89 . 102	3.6.24.77.89	A	Wild type	0	1	0	0	0	0	0	0	0	0	0	0	0	0	0	0	0	0	0	0	1	0	0	0	0	qnrB19	qnrB19	0		0	0	0	0	0
Yes	S20161315	Faeces	Human	Human	Human_P1	AESI 2014	2015	K	I	I.D	11	2 . 3 . 6 . 24 . 77 . 170 . 197	3.6.24.77.170	A	Wild type	0	1	0	0	0	0	0	0	0	0	0	0	0	0	0	0	0	0	0	0	0	0	0	0	0			0		0	0	0	0	0
Yes	S20161347	Blood	Human	Human	Human_P1	AESI 2014	2016	K	I	I.D	11	2 . 3 . 6 . 10 . 105 . 255 . 299	3.6.10.105.255	A	Wild type	1	1	0	0	0	0	0	0	0	0	0	0	0	0	0	0	0	0	0	0	0	0	0	0	0			0		0	0	0	0	0
Yes	S20161424	Faeces	Human	Human	Human_P1	AESI 2014	2013	K	I	I.D	11	2 . 3 . 6 . 24 . 172 . 300 . 353	3.6.24.172.300	A	Wild type	0	1	0	0	0	0	0	0	0	0	0	0	0	0	0	0	0	0	0	0	0	0	0	0	0			0		0	0	0	0	0
Yes	S20161846	Faeces	Human	Human	Human_P1	AESI 2014	2016	K	I	I.D	11	2 . 3 . 6 . 10 . 187 . 226 . 263	3.6.10.187.226	A	Wild type	1	1	0	0	0	0	0	0	0	0	0	0	0	0	0	0	0	0	0	0	0	0	0	0	0			0		0	0	0	0	0
Yes	S20161868	Blood	Human	Human	Human_P1	AESI 2014	2016	K	I	I.D	11	2 . 3 . 6 . 24 . 172 . 204 . 237	3.6.24.172.204	A	Wild type	0	1	0	0	0	0	0	0	0	0	0	0	0	0	0	0	0	0	0	0	0	0	0	0	0			0		0	0	0	0	0
Yes	S20162012	Faeces	Human	Human	Human_P1	AESI 2014	2016	P	I	I.D	11	2 . 3 . 6 . 24 . 214 . 270 . 317	3.6.24.214.270	A	Wild type	0	1	0	0	0	0	0	0	0	0	0	0	0	0	0	0	0	0	0	0	0	0	0	0	0			0		0	0	0	0	0
Yes	S20163340	Blood	Human	Human	Human_P1	AESI 2014	2016	G	I	I.D	11	2 . 3 . 6 . 24 . 104 . 121 . 138	3.6.24.104.121	A	Wild type	0	1	0	0	0	0	0	0	0	0	0	0	0	0	0	0	0	0	0	0	0	0	0	0	0			0		0	0	0	0	0
Yes	S20163453	Faeces	Human	Human	Human_P1	AESI 2014	2016	I	I	I.D	11	2 . 3 . 6 . 10 . 13 . 13 . 14	3.6.10.13.13	A	Wild type	1	1	0	0	0	0	0	0	0	0	0	0	0	0	0	0	0	0	0	0	0	0	0	0	0			0		0	0	0	0	0
Yes	S20163920	Faeces	Human	Human	Human_P1	AESI 2014	2016	J	I	I.D	11	2 . 3 . 6 . 10 . 105 . 123 . 140	3.6.10.105.123	A	Wild type	1	1	0	0	0	0	0	0	0	0	0	0	0	0	0	0	0	0	0	0	0	0	0	0	0			0		0	0	0	0	0
Yes	S20163926	Faeces	Human	Human	Human_P1	AESI 2014	2016	B	I	I.D	11	2 . 3 . 6 . 24 . 37 . 214 . 266	3.6.24.37.214	A	Wild type	0	1	0	0	0	0	0	0	0	0	0	0	0	0	0	0	0	0	0	0	0	0	0	0	0			0		0	0	0	0	0
Yes	S20163930	Faeces	Human	Human	Human_P1	AESI 2014	2016	B	I	I.D	11	2 . 3 . 6 . 24 . 37 . 214 . 247	3.6.24.37.214	A	Wild type	0	1	0	0	0	0	0	0	0	0	0	0	0	0	0	0	0	0	0	0	0	0	0	0	0			0		0	0	0	0	0
Yes	S20163964	Faeces	Human	Human	Human_P1	AESI 2014	2016	I	I	I.D	11	2 . 3 . 6 . 10 . 105 . 305 . 359	3.6.10.105.305	A	Wild type	1	1	0	0	0	0	0	0	0	0	0	0	0	0	0	0	0	0	0	0	0	0	0	0	0			0		0	0	0	0	0
Yes	S20164181	Faeces	Human	Human	Human_P1	AESI 2014	2016	K	I	I.D	11	2 . 3 . 6 . 10 . 13 . 78 . 87	3.6.10.13.78	A	Wild type	1	1	0	0	0	0	0	0	0	0	0	0	0	0	0	0	0	0	0	0	0	0	0	0	0			0		0	0	0	0	0
Yes	S20164183	Faeces	Human	Human	Human_P1	AESI 2014	2016	K	I	I.D	11	2 . 3 . 6 . 10 . 227 . 289 . 337	3.6.10.227.289	A	Wild type	1	1	0	0	0	0	0	0	0	0	0	0	0	0	0	0	0	0	0	0	0	0	0	0	0			0		0	0	0	0	0
Yes	S20164192	Blood	Human	Human	Human_P1	AESI 2014	2016	K	I	I.D	11	2 . 3 . 6 . 10 . 220 . 279 . 327	3.6.10.220.279	A	Wild type	1	1	0	0	0	0	0	0	0	0	0	0	0	0	0	0	0	0	0	0	0	0	0	0	0			0		0	0	0	0	0
Yes	S20164194	Faeces	Human	Human	Human_P1	AESI 2014	2016	K	I	I.D	11	2 . 3 . 6 . 10 . 13 . 13 . 80	3.6.10.13.13	A	Wild type	1	1	0	0	0	0	0	0	0	0	0	0	0	0	0	0	0	0	0	0	0	0	0	0	0			0		0	0	0	0	0
Yes	S20164401	Faeces	Human	Human	Human_P1	AESI 2014	2016	B	I	I.D	11	2 . 3 . 6 . 24 . 37 . 41 . 44	3.6.24.37.41	A	Wild type	0	1	0	0	0	0	0	0	0	0	0	0	0	0	0	0	0	0	0	0	0	0	0	0	0			0		0	0	0	0	0
Yes	S20164450	Faeces	Human	Human	Human_P1	AESI 2014	2016	B	I	I.D	11	2 . 3 . 6 . 10 . 158 . 187 . 218	3.6.10.158.187	A	Wild type	1	1	0	0	0	0	0	0	0	0	0	0	0	0	0	0	0	0	0	0	0	0	0	0	0			0		0	0	0	0	0
Yes	S20164805	Faeces	Human	Human	Human_P1	AESI 2014	2016	K	I	I.D	11	2 . 3 . 6 . 24 . 254 . 325 . 383	3.6.24.254.325	A	Wild type	0	1	0	0	0	0	0	0	0	0	0	0	0	0	0	0	0	0	0	0	0	0	0	0	0			0		0	0	0	0	0
Yes	S20170069	Blood	Human	Human	Surveillance	Surveillance	2017	C	II	II.D	11	1 . 1 . 1 . 1 . 3 . 3 . 3	1.1.1.3.3	T	gyrA p.D87Y	1	1	0	0	0	0	0	0	0	0	0	0	0	0	0	0	0	0	0	0	0	0	0	0	0		gyrA p.D87Y	0		0	0	0	0	0
Yes	S20170188	Blood	Human	Human	Surveillance	Surveillance	2017	D	I	I.D	11	2 . 3 . 6 . 10 . 115 . 134 . 152	3.6.10.115.134	A	Wild type	1	1	0	0	0	0	0	0	0	0	0	0	0	0	0	0	0	0	0	0	0	0	0	0	0			0		0	0	0	0	0
Yes	S20170738	Faeces	Human	Human	Surveillance	Surveillance	2017	P	I	I.D	11	2 . 3 . 6 . 24 . 65 . 172 . 200	3.6.24.65.172	A	Wild type	0	1	0	0	0	0	0	0	0	0	0	0	0	0	0	0	0	0	0	0	0	0	0	0	0			1		0	0	0	0	0
Yes	S20170792	Faeces	Human	Human	Surveillance	Surveillance	2017	K	I	I.D	11	2 . 3 . 6 . 10 . 161 . 191 . 222	3.6.10.161.191	A	gyrA p.S83F	1	1	0	0	0	0	0	0	0	0	0	0	0	0	0	0	0	0	0	0	0	0	0	0	0		gyrA p.S83F	0		0	0	0	0	0
Yes	S20171030	Faeces	Human	Human	Surveillance	Surveillance	2017	D	I	I.D	11	2 . 3 . 6 . 24 . 138 . 167 . 321	3.6.24.138.167	A	Wild type	0	1	0	0	0	0	0	0	0	0	0	0	0	0	0	0	0	0	0	0	0	0	0	0	0			0		0	0	0	0	0
Yes	S20171669	Faeces	Human	Human	Surveillance	Surveillance	2017	D	I	I.D	11	2 . 3 . 6 . 24 . 138 . 301 . 354	3.6.24.138.301	A	Wild type	0	1	0	0	0	0	0	0	0	0	0	0	0	0	0	0	0	0	0	0	0	0	0	0	0			0		0	0	0	0	0
Yes	S20172020	Faeces	Human	Human	Surveillance	Surveillance	2017	I	I	I.D	11	2 . 3 . 6 . 24 . 138 . 162 . 188	3.6.24.138.162	A	Wild type	0	1	0	0	0	0	0	0	0	0	0	0	0	0	0	0	0	0	0	0	0	0	0	0	0			0		0	0	0	0	0
Yes	S20172624	Faeces	Human	Human	Surveillance	Surveillance	2017	B	I	I.C	11	2 . 8 . 63 . 123 . 233 . 297 . 350	8.63.123.233.297	A	Wild type	1	1	0	0	0	0	0	0	0	0	0	0	0	0	0	0	0	0	0	0	0	0	0	0	0			0		0	0	0	0	0
Yes	S20173091	Faeces	Human	Human	Surveillance	Surveillance	2017	D	II	II.B	11	1 . 1 . 10 . 16 . 22 . 36 . 38	1.10.16.22.36	T	Wild type	1	1	0	0	1	0	0	0	0	0	0	0	0	0	0	0	0	0	0	0	0	0	0	0	0	blaTEM-1B	blaTEM-1B	1	Group 1	0	0	0	0	0
Yes	S20174094	Faeces	Human	Human	Surveillance	Surveillance	2017	D	I	I.D	11	2 . 3 . 6 . 24 . 138 . 167 . 194	3.6.24.138.167	A	Wild type	0	1	0	0	0	0	0	0	0	0	0	0	0	0	0	0	0	0	0	0	0	0	0	0	0			0		0	0	0	0	0
Yes	S20180649	Faeces	Human	Human	Outbreak	Brote 1038/18	2018	G	I	I.D	11	2 . 3 . 4 . 14 . 212 . 268 . 315	3.4.14.212.268	A	Wild type	1	1	0	0	0	0	0	0	0	0	0	0	0	0	0	0	0	0	0	0	0	0	0	0	0			0		0	0	0	0	0
Yes	S20181273	Faeces	Human	Human	Outbreak	Brote 1059/18	2018	D	I	I.D	11	2 . 3 . 4 . 14 . 71 . 93 . 107	3.4.14.71.93	A	Wild type	1	1	0	0	0	0	0	0	0	0	0	0	0	0	0	0	0	0	0	0	0	0	0	0	0			0		0	0	0	0	0
Yes	S20181278	Faeces	Human	Human	Outbreak	Brote 1061/18	2018	H	I	I.D	11	2 . 3 . 4 . 14 . 18 . 18 . 19	3.4.14.18.18	A	gyrA p.D87Y	1	1	0	0	0	0	0	0	0	0	0	0	0	0	0	0	0	0	0	0	0	0	0	0	0		gyrA p.D87Y	0		0	0	0	0	0
Yes	S20181439	Faeces	Human	Human	Outbreak	Brote 1063/18	2018	H	I	I.D	11	2 . 3 . 4 . 14 . 43 . 49 . 70	3.4.14.43.49	A	Wild type	1	1	0	0	0	0	0	0	0	0	0	0	0	0	0	0	0	0	0	0	0	0	0	0	0			0		0	0	0	0	0
Yes	S20182088	Faeces	Human	Human	Outbreak	Brote 1083/18	2018	H	I	I.D	11	2 . 3 . 4 . 14 . 43 . 49 . 52	3.4.14.43.49	A	Wild type	1	1	0	0	0	0	0	0	0	0	0	0	0	0	0	0	0	0	0	0	0	0	0	0	0			0		0	0	0	0	0
Yes	S20183749	Faeces	Human	Human	Outbreak	Brote 1125/18	2018	M	I	I.D	11	2 . 3 . 4 . 14 . 43 . 205 . 238	3.4.14.43.205	A	Wild type	1	1	0	0	0	0	0	0	0	0	0	0	0	0	0	0	0	0	0	0	0	0	0	0	0			0		0	0	0	0	0
Yes	S20190088	Faeces	Human	Human	Outbreak	Brote 1002/19	2019	A	I	I.D	11	2 . 3 . 3 . 47 . 78 . 90 . 103	3.3.47.78.90	A	Wild type	1	1	0	0	0	0	0	0	0	0	0	0	0	0	0	0	0	0	0	0	0	0	0	0	0			0		0	0	0	0	0
Yes	S20191403	Faeces	Human	Human	Outbreak	Brote 1053/19	2019	M	I	I.D	11	2 . 3 . 4 . 14 . 48 . 73 . 95	3.4.14.48.73	A	Wild type	1	1	0	0	0	0	0	0	0	0	0	0	0	0	0	0	0	0	0	0	0	0	0	0	0			0		0	0	0	0	0
Yes	S20192353	Faeces	Human	Human	Outbreak	Brote 1080/19	2019	B	I	I.D	11	2 . 3 . 6 . 24 . 244 . 312 . 367	3.6.24.244.312	A	Wild type	0	1	0	0	0	0	0	0	0	0	0	0	0	0	0	0	0	0	0	0	0	0	0	0	0			0		0	0	0	0	0
Yes	S20192436	Faeces	Human	Human	Outbreak	Brote 1079/19	2019	I	I	I.D	11	2 . 3 . 4 . 14 . 48 . 218 . 253	3.4.14.48.218	A	Wild type	1	1	0	0	0	0	0	0	0	0	0	0	0	0	0	0	0	0	0	0	0	0	0	0	0			0		0	0	0	0	0
Yes	S20192785	Faeces	Human	Human	Outbreak	Brote 1081/19	2019	M	I	I.D	11	2 . 3 . 4 . 14 . 48 . 73 . 78	3.4.14.48.73	A	Wild type	1	1	0	0	0	0	0	0	0	0	0	0	0	0	0	0	0	0	0	0	0	0	0	0	0			0		0	0	0	0	0
Yes	S20192992	Faeces	Human	Human	Outbreak	Brote 1104/19	2019	E	II	II.B	11	1 . 1 . 1 . 33 . 113 . 131 . 149	1.1.33.113.131	T	Wild type	1	1	0	0	0	0	0	0	0	0	0	0	0	0	0	0	0	0	0	0	0	0	0	0	0			0		0	0	0	0	0
Yes	S20193172	Faeces	Human	Human	Outbreak	Brote 1107/19	2019	H	I	I.D	11	2 . 3 . 4 . 14 . 245 . 313 . 368	3.4.14.245.313	A	Wild type	1	1	0	0	0	0	0	0	0	0	0	0	0	0	0	0	0	0	0	0	0	0	0	0	0			0		0	0	0	0	0
Yes	S20201484	Faeces	Human	Human	Outbreak	Brote 1050/20	2020	H	I	I.D	11	2 . 3 . 4 . 14 . 43 . 111 . 127	3.4.14.43.111	A	Wild type	1	1	0	0	0	0	0	0	0	0	0	0	0	0	0	0	0	0	0	0	0	0	0	0	0			0		0	0	0	0	0
Yes	S20210222	Faeces	Human	Human	Outbreak	Brote 1012/21	2021	A	I	I.D	11	2 . 3 . 4 . 14 . 201 . 248 . 291	3.4.14.201.248	A	gyrA p.D87Y	1	1	0	0	0	0	0	0	0	0	0	0	0	0	0	0	0	0	0	0	0	0	0	0	0		gyrA p.D87Y	0		0	0	0	0	0
Yes	S20210432	Faeces	Human	Human	Outbreak	Brote 1024/21	2021	E	I	I.D	11	2 . 3 . 4 . 14 . 36 . 40 . 42	3.4.14.36.40	A	Wild type	1	1	0	0	0	0	0	0	0	0	0	0	0	0	0	0	0	0	0	0	0	0	0	0	0			0		0	0	0	0	0
Yes	S20211039	Faeces	Human	Human	Outbreak	Brote 1044/21	2021	P	I	I.D	11	2 . 3 . 6 . 24 . 119 . 138 . 158	3.6.24.119.138	A	Wild type	0	1	0	0	0	0	0	0	0	0	0	0	0	0	0	0	0	0	0	0	0	0	0	0	0			0		0	0	0	0	0
Yes	S20211052	Faeces	Human	Human	Outbreak	Brote 1050/21	2021	J	II	II.B	11	1 . 1 . 1 . 6 . 7 . 7 . 8	1.1.6.7.7	T	gyrA p.S83Y	1	1	0	0	0	0	0	0	0	0	0	0	0	0	0	0	0	0	0	0	0	0	0	0	0		gyrA p.S83Y	0		0	0	0	0	0
Yes	S20211054	Faeces	Human	Human	Outbreak	Brote 1050/21	2021	A	II	II.B	11	1 . 1 . 1 . 6 . 7 . 7 . 7	1.1.6.7.7	T	gyrA p.S83Y	1	1	0	0	0	0	0	0	0	0	0	0	0	0	0	0	0	0	0	0	0	0	0	0	0		gyrA p.S83Y	0		0	0	0	0	0
Yes	S20211055	Faeces	Human	Human	Outbreak	Brote 1050/21	2021	A	II	II.B	11	1 . 1 . 1 . 6 . 7 . 7 . 216	1.1.6.7.7	T	gyrA p.S83Y	1	1	0	0	0	0	0	0	0	0	0	0	0	0	0	0	0	0	0	0	0	0	0	0	0		gyrA p.S83Y	0		0	0	0	0	0
Yes	S20211150	Faeces	Human	Human	Outbreak	Brote 1056/21	2021	J	I	I.D	11	2 . 3 . 4 . 14 . 48 . 54 . 57	3.4.14.48.54	A	Wild type	1	1	0	0	0	0	0	0	0	0	0	0	0	0	0	0	0	0	0	0	0	0	0	0	0			0		0	0	0	0	0
Yes	S20211458	Faeces	Human	Human	Surveillance	Surveillance	2021	A	II	II.A	11	1 . 6 . 13 . 22 . 34 . 38 . 40	6.13.22.34.38	A	Wild type	1	1	0	0	0	0	0	0	0	0	0	0	0	0	0	0	0	0	0	0	0	0	0	0	0			0		0	0	0	0	0
Yes	S20211473	Faeces	Human	Human	Outbreak	Brote 1060/21	2021	H	I	I.D	11	2 . 3 . 4 . 14 . 219 . 278 . 326	3.4.14.219.278	A	Wild type	1	1	0	0	0	0	0	0	0	0	0	0	0	0	0	0	0	0	0	0	0	0	0	0	0			0		0	0	0	0	0
Yes	S20211489	Faeces	Human	Human	Surveillance	Surveillance	2021	D	II	II.B	11	1 . 1 . 10 . 16 . 22 . 133 . 151	1.10.16.22.133	T	Wild type	1	1	0	0	1	0	0	0	0	0	0	0	0	0	0	0	0	0	0	0	0	0	0	0	0	blaTEM-1B	blaTEM-1B	1	Group 1	0	0	0	0	0
Yes	S20211912	Faeces	Human	Human	Surveillance	Surveillance	2021	D	I	I.D	11	2 . 3 . 4 . 14 . 96 . 112 . 129	3.4.14.96.112	A	Wild type	1	1	0	0	0	0	0	0	0	0	0	0	0	0	0	0	0	0	0	0	0	0	0	0	0			0		0	0	0	0	0
No	SRR1106498 Grah B-Un	Food	Meat from broiler	broiler related	Out	Graham et al. 2018	2006	Out	II	II.B	11	1 . 1 . 1 . 1 . 83 . 96 . 111	1.1.1.83.96	T	Wild type	1	1	1	0	0	0	0	0	0	0	0	0	0	1	0	0	0	0	0	0	0	0	0	1	1			0		0	0	0	0	0
No	SRR11425848 Cao IIA	Faeces	Human	Human	Out	Cao et al. 2023	2013	Out	II	II.B	11	1 . 1 . 14 . 25 . 38 . 42 . 45	1.14.25.38.42	T	gyrA p.D87G	1	1	0	0	1	0	0	0	0	0	0	0	0	0	0	0	0	0	0	0	0	0	0	0	1		gyrA p.D87G	0		0	0	0	0	0
No	SRR11425850 Cao IIA	Faeces	Human	Human	Out	Cao et al. 2023	2013	Out	II	II.B	11	1 . 1 . 14 . 25 . 38 . 142 . 163	1.14.25.38.142	T	gyrA p.D87G	1	1	0	0	1	0	0	0	0	0	0	0	0	0	0	1	0	0	0	0	0	0	0	0	1		gyrA p.D87G	0		0	0	0	0	0
No	SRR11425857 Cao IIA	Faeces	Human	Human	Out	Cao et al. 2023	2012	Out	II	II.B	11	1 . 1 . 1 . 89 . 163 . 193 . 225	1.1.89.163.193	T	gyrA p.D87Y	1	1	0	0	1	0	0	0	0	0	0	0	0	0	0	0	0	0	0	0	0	0	0	0	1		gyrA p.D87Y	0		0	0	0	0	0
No	SRR1157867 Grah P125109	Food	Food (fish and seafood)	Other	Out	Graham et al. 2018	2011	Out	II	II.B	11	1 . 1 . 24 . 45 . 75 . 86 . 96	1.24.45.75.86	T	gyrA p.S83F	1	1	0	0	1	0	0	0	0	0	0	0	0	0	0	1	0	0	0	0	0	0	0	0	1		gyrA p.S83F	0		0	0	0	0	0
No	SRR1379736 Grah LK5-like	Unknown	Human	Human	Out	Graham et al. 2018	2012	Out	I	I.C	11	2 . 16 . 53 . 105 . 202 . 252 . 295	16.53.105.202.252	A	Wild type	1	1	0	0	0	0	0	0	0	0	0	0	0	0	0	0	0	0	0	0	0	0	0	0	0			0		0	0	0	0	0
No	SRR14574465 Cao IIA	Faeces	Human	Human	Out	Cao et al. 2023	2016	Out	II	II.B	11	1 . 1 . 14 . 25 . 126 . 149 . 173	1.14.25.126.149	T	gyrA p.D87G	1	1	1	0	1	0	0	0	0	0	0	0	0	1	0	1	0	0	1	0	0	0	0	1	0		gyrA p.D87G	0		0	0	0	0	0
No	SRR14574466 Cao IIA	Faeces	Human	Human	Out	Cao et al. 2023	2016	Out	II	II.B	11	1 . 1 . 1 . 117 . 224 . 283 . 331	1.1.117.224.283	T	gyrA p.D87Y	1	1	0	0	0	0	0	0	0	0	0	0	0	0	0	0	0	0	0	0	0	0	0	0	0		gyrA p.D87Y	0		0	0	0	0	0
No	SRR14574467 Cao IIA	Faeces	Human	Human	Out	Cao et al. 2023	2016	Out	II	II.B	11	1 . 1 . 56 . 109 . 206 . 258 . 304	1.56.109.206.258	T	gyrA p.D87N	1	1	0	0	0	0	0	0	0	0	0	1	0	0	0	0	0	0	0	0	0	0	0	0	0		gyrA p.D87N	0		0	0	0	0	0
No	SRR14574469 Cao IIA	Faeces	Human	Human	Out	Cao et al. 2023	2016	Out	II	II.B	11	1 . 1 . 1 . 5 . 6 . 6 . 6	1.1.5.6.6	T	gyrA p.D87Y	1	1	0	0	0	0	0	0	0	0	0	0	0	0	0	0	0	0	0	0	0	0	0	0	0		gyrA p.D87Y	0		0	0	0	0	0
No	SRR14574471 Cao IIA	Faeces	Human	Human	Out	Cao et al. 2023	2016	Out	II	II.B	11	1 . 1 . 1 . 21 . 33 . 37 . 39	1.1.21.33.37	T	gyrA p.D87N	1	1	0	0	0	0	0	0	0	0	0	0	0	0	0	0	0	0	0	0	0	0	0	0	0		gyrA p.D87N	0		0	0	0	0	0
No	SRR14574473 Cao IIA	Faeces	Human	Human	Out	Cao et al. 2023	2016	Out	II	II.B	11	1 . 1 . 14 . 25 . 42 . 47 . 50	1.14.25.42.47	T	gyrA p.D87G	1	1	0	0	1	0	0	0	0	0	0	0	0	0	0	0	0	0	0	0	0	0	0	0	1		gyrA p.D87G	0		0	0	0	0	0
No	SRR14574474 Cao IIA	Faeces	Human	Human	Out	Cao et al. 2023	2016	Out	II	II.B	11	1 . 1 . 1 . 67 . 110 . 128 . 145	1.1.67.110.128	T	gyrA p.D87Y	1	1	0	0	1	0	0	0	0	0	0	0	0	0	0	0	0	0	0	0	0	0	0	0	1		gyrA p.D87Y	0		0	0	0	0	0
No	SRR1532583 Deng LIV	Unknown	Human	Human	Out	Deng et al. 2014	2009	Out	I	I.B	11	10 . 21 . 41 . 77 . 134 . 157 . 182	21.41.77.134.157	A	Wild type	0	1	0	0	0	0	0	0	0	0	0	0	0	0	0	0	0	0	0	0	0	0	0	0	0			0		0	0	0	0	0
No	SRR1532731 Deng LVE2	Faeces	Human	Human	Out	Deng et al. 2014	1993	Out	I	I.C	11	2 . 4 . 5 . 8 . 10 . 10 . 11	4.5.8.10.10	A	Wild type	1	1	0	0	0	0	0	0	0	0	0	0	0	0	0	0	0	0	0	0	0	0	0	0	0			0		0	0	0	0	0
No	SRR1536814 Deng LI	Faeces	deer	Other	Out	Deng et al. 2014	2004	Out	I	I.B	11	15 . 28 . 61 . 118 . 226 . 288 . 336	28.61.118.226.288	A	Wild type	1	1	0	0	0	0	0	0	0	0	0	0	0	0	0	0	0	0	0	0	0	0	0	0	0			0		0	0	0	0	0
No	SRR1544536 Deng LIII	Food	Food (other)	Other	Out	Deng et al. 2014	2002	Out	II	II.B	11	1 . 1 . 1 . 1 . 114 . 132 . 150	1.1.1.114.132	T	Wild type	1	1	0	0	0	0	0	0	0	0	0	0	0	0	0	0	0	0	0	0	0	0	0	0	0			0		0	0	0	0	0
No	SRR1544537 Deng LV	Faeces	broilers	broiler related	Out	Deng et al. 2014	2010	Out	I	I.C	11	2 . 13 . 36 . 97 . 178 . 213 . 246	13.36.97.178.213	A	Wild type	1	1	0	0	0	0	0	0	0	0	0	0	0	0	0	0	0	0	0	0	0	0	0	0	0			0		0	0	0	0	0
No	SRR1544544 Deng LVE2	Food	Meat fom broilers	broiler related	Out	Deng et al. 2014	1999	Out	I	I.C	11	2 . 10 . 17 . 28 . 44 . 50 . 53	10.17.28.44.50	A	Wild type	1	1	0	0	1	0	0	0	0	0	0	0	0	0	0	1	0	0	0	0	0	0	0	0	0			0		0	0	0	0	0
No	SRR1544545 Deng LV	Unknown	Human	Human	Out	Deng et al. 2014	2010	Out	I	I.C	11	2 . 13 . 21 . 40 . 66 . 75 . 83	13.21.40.66.75	A	Wild type	1	1	0	0	0	0	0	0	0	0	0	0	0	0	0	0	0	0	0	0	0	0	0	0	0			0		0	0	0	0	0
No	SRR1544547 Deng LV	Unknown	Human	Human	Out	Deng et al. 2014	2010	Out	I	I.C	11	2 . 13 . 36 . 64 . 107 . 125 . 142	13.36.64.107.125	A	Wild type	1	1	0	0	0	0	0	0	0	0	0	0	0	0	0	0	0	0	0	0	0	0	0	0	0			0		0	0	0	0	0
No	SRR1544551 Deng LVE2	Unknown	bovine	Other	Out	Deng et al. 2014	2002	Out	I	I.C	11	2 . 25 . 55 . 108 . 205 . 257 . 301	25.55.108.205.257	A	Wild type	1	1	0	0	0	0	0	0	0	0	0	0	0	0	0	0	0	0	0	0	0	0	0	0	0			0		0	0	0	0	0
No	SRR1544557 Deng LII	Faeces	see lion	Other	Out	Deng et al. 2014	2008	Out	I	I.B	11	7 . 18 . 29 . 53 . 86 . 99 . 115	18.29.53.86.99	A	Wild type	1	1	0	0	0	0	0	0	0	0	0	0	0	0	0	0	0	0	0	0	0	0	0	0	0			0		0	0	0	0	0
No	SRR1593392 Grah Asia	Food	Food (fish and seafood)	Other	Out	Graham et al. 2018	2011	Out	I	I.B	11	5 . 11 . 18 . 36 . 58 . 65 . 69	11.18.36.58.65	A	Wild type	1	1	0	0	0	0	0	0	0	0	0	0	0	0	0	0	0	0	0	0	0	0	0	0	0			0		0	0	0	0	0
No	SRR1645641 Cao IID	Unknown	Human	Human	Out	Cao et al. 2023	2012	Out	II	II.B	11	1 . 1 . 40 . 73 . 124 . 147 . 170	1.40.73.124.147	T	Wild type	1	1	0	0	0	0	0	0	0	0	0	0	0	0	0	0	0	0	0	0	0	0	0	0	0			0		0	0	0	0	0
No	SRR1745625 Grah Asia	Food	Food (fish and seafood)	Other	Out	Graham et al. 2018	2009	Out	I	I.B	11	5 . 23 . 47 . 93 . 170 . 202 . 235	23.47.93.170.202	A	Wild type	1	1	0	0	0	0	0	0	0	0	0	0	0	0	0	0	0	0	0	0	0	0	0	0	0			0		0	0	0	0	0
No	SRR17646488 Luo MGT4-CC30	Unknown	Human	Human	Out	Luo et al. 2021	2022	Out	I	I.B	11	3 . 5 . 42 . 78 . 140 . 164 . 190	5.42.78.140.164	A	Wild type	1	1	0	0	0	0	0	0	0	0	0	0	0	0	0	0	0	0	0	0	0	0	0	0	0			0		0	0	0	0	0
No	SRR1917111 Luo MGT4-101	Unknown	Human	Human	Out	Luo et al. 2021	2015	Out	I	I.B	11	5 . 29 . 67 . 130 . 243 . 310 . 365	29.67.130.243.310	A	Wild type	1	1	0	0	0	0	0	0	0	0	0	0	0	0	0	0	0	0	0	0	0	0	0	0	0			0		0	0	0	0	0
No	SRR1958537 Cao IE	Unknown	Human	Human	Out	Cao et al. 2023	2014	Out	I	I.B	11	3 . 5 . 7 . 11 . 14 . 14 . 15	5.7.11.14.14	A	Wild type	1	1	0	0	0	0	0	0	0	0	0	0	0	0	0	0	0	0	0	0	0	0	0	0	0			0		0	0	0	0	0
No	SRR1966064 Cao IIB	Unknown	Human	Human	Out	Cao et al. 2023	2014	Out	II	II.B	11	1 . 1 . 1 . 102 . 193 . 233 . 271	1.1.102.193.233	T	Wild type	1	1	0	0	0	0	0	0	0	0	0	0	0	0	0	0	0	0	0	0	0	0	0	0	0			0		0	0	0	0	0
No	SRR1966925 Cao IV	Unknown	Human	Human	Out	Cao et al. 2023	2014	Out	I	I.A	183	11 . 22 . 46 . 91 . 167 . 199 . 231	22.46.91.167.199	A	Wild type	1	1	0	0	0	0	0	0	0	0	0	0	0	0	0	0	0	0	0	0	0	0	0	0	0			0		0	0	0	0	0
No	SRR2054257 Cao IIC	Unknown	Unknown	Unknown	Out	Cao et al. 2023	2015	Out	II	II.B	11	1 . 1 . 1 . 1 . 148 . 175 . 203	1.1.1.148.175	T	Wild type	1	1	0	0	0	0	0	0	0	0	0	0	0	0	0	0	0	0	0	0	0	0	0	0	0			0		0	0	0	0	0
No	SRR2072484 Cao IC	Unknown	Unknown	Unknown	Out	Cao et al. 2023	2015	Out	I	I.C	11	2 . 16 . 26 . 50 . 81 . 94 . 109	16.26.50.81.94	A	Wild type	1	1	0	0	0	0	0	0	0	0	0	0	0	0	0	0	0	0	0	0	0	0	0	0	0			0		0	0	0	0	0
No	SRR3033248 SParatyphiA	Unknown	Unknown	Unknown	Out	Root	NA	Out	Outlier_II	Outlier_II	NA	9 . 20 . 33 . 59 . 97 . 113 . 130	20.33.59.97.113	0	Unknown	0	1	0	0	0	0	0	0	0	0	0	0	0	0	0	0	0	0	0	0	0	0	0	0	0		Unknown	0		0	0	0	0	0
No	SRR3173719 Grah B-Un	Food	Food (fish and seafood)	Other	Out	Graham et al. 2018	2016	Out	I	I.B	11	5 . 15 . 25 . 46 . 76 . 87 . 97	15.25.46.76.87	A	Wild type	1	1	0	0	0	0	0	0	0	0	0	0	0	0	0	0	0	0	0	0	0	0	0	0	0			0		0	0	0	0	0
No	SRR3198650 Cao IB	Unknown	Unknown	Unknown	Out	Cao et al. 2023	2015	Out	I	I.C	11	2 . 10 . 44 . 87 . 157 . 186 . 217	10.44.87.157.186	A	Wild type	1	1	0	0	0	0	0	0	0	0	0	0	0	0	0	0	0	0	0	0	0	0	0	0	0			0		0	0	0	0	0
No	SRR3198652 Cao IA	Unknown	Unknown	Unknown	Out	Cao et al. 2023	2016	Out	I	I.C	11	2 . 13 . 36 . 86 . 156 . 185 . 214	13.36.86.156.185	A	Wild type	1	1	0	0	0	0	0	0	0	0	0	0	0	0	0	0	0	0	0	0	0	0	0	0	0			0		0	0	0	0	0
No	SRR3219124 Cao IA	Unknown	Unknown	Unknown	Out	Cao et al. 2023	2015	Out	I	I.C	11	2 . 13 . 36 . 128 . 240 . 307 . 362	13.36.128.240.307	A	Wild type	1	1	0	0	0	0	0	0	0	0	0	0	0	0	0	0	0	0	0	0	0	0	0	0	0			0		0	0	0	0	0
No	SRR3284683 Inns	Unknown	Human	Human	Out	Inns et al. 2017	2015	Out	I	I.D	11	2 . 3 . 6 . 10 . 135 . 235 . 273	3.6.10.135.235	A	Wild type	1	1	0	0	0	0	0	0	0	0	0	0	0	0	0	0	0	0	0	0	0	0	0	0	0			0		0	0	0	0	0
No	SRR3284688 Inns	Unknown	Human	Human	Out	Inns et al. 2017	2015	Out	I	I.D	11	2 . 3 . 6 . 10 . 137 . 314 . 369	3.6.10.137.314	A	Wild type	1	1	0	0	0	0	0	0	0	0	0	0	0	0	0	0	0	0	0	0	0	0	0	0	0			0		0	0	0	0	0
No	SRR3284735 Inns	Unknown	Human	Human	Out	Inns et al. 2017	2015	Out	I	I.D	11	2 . 3 . 6 . 10 . 253 . 324 . 382	3.6.10.253.324	A	Wild type	1	1	0	0	0	0	0	0	0	0	0	0	0	0	0	0	0	0	0	0	0	0	0	0	0			0		0	0	0	0	0
No	SRR3285361 Aldr Spanish	Unknown	Human	Human	Out	Aldrich et al. 2019	2015	Out	II	II.D	11	1 . 1 . 1 . 88 . 159 . 236 . 274	1.1.88.159.236	T	gyrA p.D87Y	1	1	0	0	0	0	0	0	0	0	0	0	0	0	0	0	0	0	0	0	0	0	0	0	0		gyrA p.D87Y	0		0	0	0	0	0
No	SRR3312300 Inns	Unknown	Human	Human	Out	Inns et al. 2017	2015	Out	I	I.D	11	2 . 3 . 6 . 10 . 199 . 244 . 283	3.6.10.199.244	A	Wild type	1	1	0	0	0	0	0	0	0	0	0	0	0	0	0	0	0	0	0	0	0	0	0	0	0			0		0	0	0	0	0
No	SRR3312492 Inns	Unknown	Human	Human	Out	Inns et al. 2017	2015	Out	I	I.D	11	2 . 3 . 6 . 10 . 111 . 129 . 147	3.6.10.111.129	A	Wild type	1	1	0	0	0	0	0	0	0	0	0	0	0	0	0	0	0	0	0	0	0	0	0	0	0			0		0	0	0	0	0
No	SRR3312530 Inns	Unknown	Human	Human	Out	Inns et al. 2017	2015	Out	I	I.D	11	2 . 3 . 6 . 10 . 137 . 161 . 187	3.6.10.137.161	A	Wild type	1	1	0	0	0	0	0	0	0	0	0	0	0	0	0	0	0	0	0	0	0	0	0	0	0			0		0	0	0	0	0
No	SRR3319057 Inns	Unknown	Human	Human	Out	Inns et al. 2017	2015	Out	I	I.D	11	2 . 3 . 6 . 10 . 251 . 322 . 379	3.6.10.251.322	A	Wild type	1	1	0	0	0	0	0	0	0	0	0	0	0	0	0	0	0	0	0	0	0	0	0	0	0			0		0	0	0	0	0
No	SRR3319060 Inns	Unknown	Human	Human	Out	Inns et al. 2017	2015	Out	I	I.D	11	2 . 3 . 6 . 10 . 24 . 25 . 26	3.6.10.24.25	A	Wild type	1	1	0	0	0	0	0	0	0	0	0	0	0	0	0	0	0	0	0	0	0	0	0	0	0			0		0	0	0	0	0
No	SRR3319061 Inns	Unknown	Human	Human	Out	Inns et al. 2017	2015	Out	I	I.D	11	2 . 3 . 6 . 10 . 24 . 30 . 32	3.6.10.24.30	A	Wild type	1	1	0	0	0	0	0	0	0	0	0	0	0	0	0	0	0	0	0	0	0	0	0	0	0			0		0	0	0	0	0
No	SRR3319062 Inns	Unknown	Human	Human	Out	Inns et al. 2017	2015	Out	I	I.D	11	2 . 3 . 6 . 10 . 24 . 277 . 325	3.6.10.24.277	A	Wild type	1	1	0	0	0	0	0	0	0	0	0	0	0	0	0	0	0	0	0	0	0	0	0	0	0			0		0	0	0	0	0
No	SRR3319072 Inns	Unknown	Human	Human	Out	Inns et al. 2017	2015	Out	I	I.D	11	2 . 3 . 6 . 10 . 135 . 158 . 183	3.6.10.135.158	A	Wild type	1	1	0	0	0	0	0	0	0	0	0	0	0	0	0	0	0	0	0	0	0	0	0	0	0			0		0	0	0	0	0
No	SRR3410219 Cao ID	Unknown	Human	Human	Out	Cao et al. 2023	2014	Out	I	I.D	11	2 . 3 . 37 . 68 . 116 . 135 . 153	3.37.68.116.135	A	Wild type	1	1	0	0	0	0	0	0	0	0	0	0	0	0	0	0	0	0	0	0	0	0	0	0	0			0		0	0	0	0	0
No	SRR4427824 DAl Argentina	Faeces	bovine	Other	Out	D'Alessandro et al. 2018	2006	Out	I	I.C	11	2 . 10 . 16 . 92 . 168 . 200 . 232	10.16.92.168.200	A	Wild type	1	1	0	0	0	0	0	0	0	0	0	0	0	0	0	0	0	0	0	0	0	0	0	0	0			0		0	0	0	0	0
No	SRR5057134 DAl Argentina	Faeces	breeders broiler	broiler related	Out	D'Alessandro et al. 2018	2014	Out	II	II.B	11	1 . 1 . 1 . 12 . 15 . 15 . 16	1.1.12.15.15	T	Wild type	1	1	0	0	0	0	0	0	0	0	0	0	0	0	0	0	0	0	0	0	0	0	0	0	0			0		0	0	0	0	0
No	SRR5126213 DAl E1-Brasil	Unknown	Human	Human	Out	D'Alessandro et al. 2018	2003	Out	II	II.B	11	1 . 1 . 1 . 121 . 231 . 294 . 344	1.1.121.231.294	T	Wild type	1	1	0	0	0	0	0	0	0	0	0	0	0	0	0	0	0	0	0	0	0	0	0	0	0			0		0	0	0	0	0
No	SRR5160388 DAl X-Brasil	Faeces	broilers	broiler related	Out	D'Alessandro et al. 2018	1993	Out	I	I.C	11	2 . 10 . 54 . 106 . 203 . 253 . 296	10.54.106.203.253	A	Wild type	1	1	0	0	0	0	0	0	0	0	0	0	0	0	0	0	0	0	0	0	0	0	0	0	0			0		0	0	0	0	0
No	SRR5193621 Cao IIE	Unknown	Human	Human	Out	Cao et al. 2023	2016	Out	II	II.B	11	1 . 1 . 35 . 63 . 106 . 124 . 141	1.35.63.106.124	T	Wild type	1	1	0	0	0	0	0	0	0	0	0	0	0	0	0	0	0	0	0	0	0	0	0	0	0			0		0	0	0	0	0
No	SRR5219436 Cao IB	Unknown	Human	Human	Out	Cao et al. 2023	2013	Out	I	I.C	11	2 . 10 . 48 . 94 . 173 . 206 . 239	10.48.94.173.206	A	Wild type	1	1	0	0	0	0	0	0	0	0	0	0	0	0	0	0	0	0	0	0	0	0	0	0	0			0		0	0	0	0	0
No	SRR5381280 DAl E2-Brasil	plant	plant	Other	Out	D'Alessandro et al. 2018	2007	Out	II	II.B	11	1 . 1 . 30 . 54 . 88 . 101 . 117	1.30.54.88.101	T	Wild type	1	1	0	0	0	0	0	0	0	0	0	0	0	0	0	0	0	0	0	0	0	0	0	0	0			0		0	0	0	0	0
No	SRR6920101 Cao IIF	Unknown	Human	Human	Out	Cao et al. 2023	2016	Out	II	II.B	11	1 . 1 . 51 . 101 . 192 . 232 . 270	1.51.101.192.232	T	Wild type	1	1	0	0	0	0	0	0	0	0	0	0	0	0	0	0	0	0	0	0	0	0	0	0	0			0		0	0	0	0	0
No	SRR6922127 Aldr Spanish	Unknown	Human	Human	Out	Aldrich et al. 2019	2017	Out	II	II.D	11	1 . 1 . 1 . 62 . 102 . 118 . 135	1.1.62.102.118	T	gyrA p.D87Y	1	1	0	0	0	0	0	0	0	0	0	0	0	0	0	0	0	0	0	0	0	0	0	0	0		gyrA p.D87Y	0		0	0	0	0	0
No	SRR8648293 Luo MGT4-101	Unknown	Human	Human	Out	Luo et al. 2021	2019	Out	I	I.B	11	5 . 14 . 23 . 44 . 74 . 85 . 94	14.23.44.74.85	A	Wild type	1	1	0	0	0	0	0	0	0	0	0	0	0	0	0	0	0	0	0	0	0	0	0	0	0			0		0	0	0	0	0
No	SRR9203581 Alva	Unknown	Unknown	Unknown	Out	Álvarez-Molina A. et al. 2020	2018	Out	I	I.C	11	2 . 10 . 16 . 27 . 41 . 46 . 49	10.16.27.41.46	A	gyrA p.D87Y	1	1	0	0	0	0	0	0	0	0	0	0	0	0	0	0	0	0	0	0	0	0	0	0	0		gyrA p.D87Y	0		0	0	0	0	0
Yes	VISAVET_DICM08_00945_2SM2	Faeces	wildboar	Other	Other	FAU-INIA	2008	N	I	I.C	11	2 . 8 . 11 . 17 . 26 . 182 . 211	8.11.17.26.182	A	Wild type	1	1	0	0	0	0	0	0	0	0	0	0	0	0	0	0	0	0	0	0	0	0	0	0	0			0		0	0	0	0	0
Yes	VISAVET_DICM09_00292_2SM1	Faeces	wildboar	Other	Other	FAU-INIA	2009	N	I	I.C	11	2 . 8 . 11 . 17 . 26 . 27 . 28	8.11.17.26.27	A	Wild type	1	1	0	0	0	0	0	0	0	0	0	0	0	0	0	0	0	0	0	0	0	0	0	0	0			0		0	0	0	0	0
Yes	VISAVET_DICM09_00296_2SM1	Faeces	wildboar	Other	Other	FAU-INIA	2009	N	I	I.C	11	2 . 8 . 11 . 17 . 26 . 120 . 137	8.11.17.26.120	A	Wild type	1	1	0	0	0	0	0	0	0	0	0	0	0	0	0	0	0	0	0	0	0	0	0	0	0			0		0	0	0	0	0
Yes	VISAVET_DICM09_00297_2SM1	Faeces	wildboar	Other	Other	FAU-INIA	2009	N	I	I.C	11	2 . 8 . 11 . 17 . 25 . 26 . 27	8.11.17.25.26	A	Wild type	1	1	0	0	0	0	0	0	0	0	0	0	0	0	0	0	0	0	0	0	0	0	0	0	0			0		0	0	0	0	0
Yes	VISAVET_DICM11_00126_2SM1	Faeces	wildboar	Other	Other	FAU-INIA	2011	N	I	I.A	183	8 . 19 . 32 . 56 . 91 . 106 . 122	19.32.56.91.106	A	Wild type	1	1	0	0	0	0	0	0	0	0	0	0	0	0	0	0	0	1	0	0	0	0	0	0	0	tet(K)	tet(K)	0		0	0	0	0	1
Yes	VISAVET_VE06_00750SK1	sewage water	sewage water	Other	Other	DEPURADORA	2006	P	II	II.D	11	1 . 1 . 1 . 1 . 103 . 119 . 136	1.1.1.103.119	T	gyrA p.D87Y	1	1	0	0	0	0	0	0	0	0	0	0	0	0	0	0	1	0	0	0	0	0	0	0	0	tet(B)	gyrA p.D87Ytet(B)	1	ND	0	0	0	0	0
Yes	VISAVET_VE06_01115_SM1	Faeces	broilers	broiler related	broiler related	SEVEGAN	2006	N	II	II.D	11	1 . 1 . 1 . 1 . 23 . 243 . 282	1.1.1.23.243	T	gyrA p.D87Y	1	1	0	0	0	0	0	0	0	0	0	0	0	0	0	0	0	0	0	0	0	0	0	0	0		gyrA p.D87Y	0		0	0	0	0	0
Yes	VISAVET_VE06_01117_SM1	Faeces	broilers	broiler related	broiler related	SEVEGAN	2006	N	II	II.D	11	1 . 1 . 1 . 1 . 92 . 212 . 245	1.1.1.92.212	T	gyrA p.D87Y	1	1	0	0	0	0	0	0	0	0	0	0	0	0	0	0	0	0	0	0	0	0	0	0	0		gyrA p.D87Y	0		0	1	0	0	0
Yes	VISAVET_VE06_01133_SM1	Faeces	broilers	broiler related	broiler related	SEVEGAN	2006	N	II	II.D	11	1 . 1 . 1 . 1 . 23 . 276 . 324	1.1.1.23.276	T	gyrA p.D87Y	1	1	0	0	0	0	0	0	0	0	0	0	0	0	0	0	0	0	0	0	0	0	0	0	0		gyrA p.D87Y	0		0	0	0	0	0
Yes	VISAVET_VE07_02823SM2	sewage water	sewage water	Other	Other	DEPURADORA	2007	P	II	II.D	11	1 . 1 . 1 . 1 . 84 . 97 . 112	1.1.1.84.97	T	gyrA p.D87Y	1	1	0	0	0	0	0	0	0	0	0	0	0	0	0	0	0	0	0	0	0	0	0	0	0		gyrA p.D87Y	0		0	0	0	0	0
Yes	VISAVET_VE07_05208_SM1	Faeces	broilers	broiler related	broiler related	SEVEGAN	2007	A	II	II.B	11	1 . 1 . 1 . 43 . 73 . 84 . 93	1.1.43.73.84	T	Wild type	1	1	0	0	0	0	0	0	0	0	0	0	0	0	0	0	0	0	0	0	0	0	0	0	0			0		0	0	0	0	0
Yes	VISAVET_VE08_01612_SM1	Faeces	broilers	broiler related	broiler related	SEVEGAN	2008	G	II	II.D	11	1 . 1 . 1 . 1 . 162 . 192 . 223	1.1.1.162.192	T	gyrA p.D87Y	1	1	0	0	0	0	0	0	0	0	0	0	0	0	0	0	0	0	0	0	0	0	0	0	0		gyrA p.D87Y	0		0	0	0	0	0
Yes	VISAVET_VE08_01614_SM1	Faeces	broilers	broiler related	broiler related	SEVEGAN	2008	G	II	II.D	11	1 . 1 . 1 . 1 . 162 . 192 . 360	1.1.1.162.192	T	gyrA p.D87Y	1	1	0	0	0	0	0	0	0	0	0	0	0	0	0	0	0	0	0	0	0	0	0	0	0		gyrA p.D87Y	0		0	0	0	0	0
Yes	VISAVET_VE08_01977_SM1	Food	Meat fom broilers	broiler related	broiler related	CAM	2008	F	II	II.D	11	1 . 1 . 1 . 1 . 92 . 107 . 123	1.1.1.92.107	T	gyrA p.D87Y	1	1	0	0	0	0	0	0	0	0	0	0	0	0	0	0	0	0	0	0	0	0	0	0	0		gyrA p.D87Y	0		0	0	0	0	0
Yes	VISAVET_VE08_02105_3_CSK2	Food	eggs	eggs	eggs	CAM	2008	B	II	II.B	11	1 . 1 . 10 . 31 . 51 . 63 . 84	1.10.31.51.63	T	Wild type	1	1	0	0	1	0	0	0	0	0	0	0	0	0	0	0	0	0	0	0	0	0	0	0	0	blaTEM-1B	blaTEM-1B	1	Group 1	0	0	0	0	0
Yes	VISAVET_VE08_02106_1_CSK2	Food	eggs	eggs	eggs	CAM	2008	A	II	II.B	11	1 . 1 . 10 . 31 . 51 . 63 . 66	1.10.31.51.63	T	Wild type	1	1	0	0	1	0	0	0	0	0	0	0	0	0	0	0	0	0	0	0	0	0	0	0	0	blaTEM-1B	blaTEM-1B	1	Group 1	0	0	0	0	0
Yes	VISAVET_VE08_02107_1_CSK2	Food	eggs	eggs	eggs	CAM	2008	A	II	II.B	11	1 . 1 . 10 . 31 . 51 . 63 . 81	1.10.31.51.63	T	Wild type	1	1	0	0	1	0	0	0	0	0	0	0	0	0	0	0	0	0	0	0	0	0	0	0	0	blaTEM-1B	blaTEM-1B	1	Group 1	0	0	0	0	0
Yes	VISAVET_VE08_02108_2CSR2	Food	eggs	eggs	eggs	CAM	2008	A	II	II.B	11	1 . 1 . 10 . 31 . 51 . 63 . 171	1.10.31.51.63	T	Wild type	1	1	0	0	1	0	0	0	0	0	0	0	0	0	0	0	0	0	0	0	0	0	0	0	0	blaTEM-1B	blaTEM-1B	1	Group 1	0	0	0	0	0
Yes	VISAVET_VE08_02109_1CSR2	Food	eggs	eggs	eggs	CAM	2008	B	II	II.B	11	1 . 1 . 10 . 31 . 51 . 63 . 287	1.10.31.51.63	T	Wild type	1	1	0	0	1	0	0	0	0	0	0	0	0	0	0	0	0	0	0	0	0	0	0	0	0	blaTEM-1B	blaTEM-1B	1	Group 1	0	0	0	0	0
Yes	VISAVET_VE08_02112_1CSK2	Food	eggs	eggs	eggs	CAM	2008	A	II	II.B	11	1 . 1 . 10 . 31 . 51 . 63 . 99	1.10.31.51.63	T	Wild type	1	1	0	0	1	0	0	0	0	0	0	0	0	0	0	0	0	0	0	0	0	1	0	0	0	blaTEM-1Blnu(A)	blaTEM-1Blnu(A)	1	Group 1	0	0	0	0	0
Yes	VISAVET_ZTA09_00515_SK1	Food	Meat fom broilers	broiler related	broiler related	CAM	2009	U	II	II.D	11	1 . 1 . 1 . 1 . 223 . 282 . 330	1.1.1.223.282	T	gyrA p.D87Y	1	1	0	0	0	0	0	0	0	0	0	0	0	0	0	0	0	0	0	0	0	0	0	0	0		gyrA p.D87Y	0		0	0	0	0	0
Yes	VISAVET_ZTA09_00896_4CSR2	Food	eggs	eggs	eggs	CAM	2009	A	II	II.D	11	1 . 1 . 1 . 1 . 57 . 64 . 82	1.1.1.57.64	T	gyrA p.D87Y	1	1	0	0	0	0	0	0	0	0	0	0	0	0	0	0	0	0	0	0	0	0	0	0	0		gyrA p.D87Y	1		0	0	0	0	0
Yes	VISAVET_ZTA09_01127_SM1	Food	Meat fom broilers	broiler related	broiler related	CAM	2009	U	II	II.D	11	1 . 1 . 1 . 75 . 130 . 153 . 177	1.1.75.130.153	T	gyrA p.D87Y	1	1	0	0	0	0	0	0	0	0	0	0	0	0	0	0	0	0	0	0	0	0	0	0	0		gyrA p.D87Y	0		0	0	0	0	0
Yes	VISAVET_ZTA09_01265_2FSR2	Food	eggs	eggs	eggs	CAM	2009	A	II	II.D	11	1 . 1 . 1 . 1 . 248 . 318 . 373	1.1.1.248.318	T	gyrA p.D87Y	1	1	0	0	0	0	0	0	0	0	0	0	0	0	0	0	0	0	0	0	0	0	0	0	0		gyrA p.D87Y	0		0	0	0	0	0
Yes	VISAVET_ZTA09_01279_SM1	Food	Meat fom broilers	broiler related	broiler related	CAM	2009	U	I	I.D	11	2 . 3 . 6 . 24 . 177 . 210 . 243	3.6.24.177.210	A	Wild type	0	1	0	0	0	0	0	0	0	0	0	0	0	0	0	0	0	0	0	0	0	0	0	0	0			0		0	0	0	0	0
Yes	VISAVET_ZTA09_01492_5FSR2	Food	eggs	eggs	eggs	MAPA	2009	A	II	II.B	11	1 . 1 . 57 . 110 . 207 . 259 . 305	1.57.110.207.259	T	Wild type	0	1	0	0	1	0	0	0	0	0	0	0	0	0	0	0	0	0	0	0	0	0	0	0	0	blaTEM-1B	blaTEM-1B	1	Group 4	0	0	0	1	0
Yes	VISAVET_ZTA09_01701_3CSR2	Food	eggs	eggs	eggs	CAM	2009	A	I	I.D	11	2 . 3 . 6 . 24 . 160 . 320 . 376	3.6.24.160.320	A	Wild type	0	1	0	0	0	0	0	0	0	0	0	0	0	0	0	0	0	0	0	0	0	0	0	0	0			0		0	0	0	0	0
Yes	VISAVET_ZTA09_01804_5CSR2	Food	eggs	eggs	eggs	CAM	2009	B	I	I.D	11	2 . 3 . 6 . 24 . 160 . 190 . 221	3.6.24.160.190	A	Wild type	0	1	0	0	0	0	0	0	0	0	0	0	0	0	0	0	0	0	0	0	0	0	0	0	0			0		0	0	0	0	0
Yes	VISAVET_ZTA09_02131_SK1	Food	Meat fom broilers	broiler related	broiler related	CAM	2009	U	II	II.D	11	1 . 1 . 1 . 1 . 68 . 77 . 86	1.1.1.68.77	T	gyrA p.D87Y	1	1	0	0	0	0	0	0	0	0	0	0	0	0	0	0	0	0	0	0	0	0	0	0	0		gyrA p.D87Y	0		0	0	0	0	0
Yes	VISAVET_ZTA09_02149_2CR2	Food	eggs	eggs	eggs	CAM	2009	A	II	II.D	11	1 . 1 . 1 . 1 . 57 . 64 . 67	1.1.1.57.64	T	gyrA p.D87Y	1	1	0	0	0	0	0	0	0	0	0	0	0	0	0	0	0	0	0	0	0	0	0	0	0		gyrA p.D87Y	1		0	0	0	0	0
Yes	VISAVET_ZTA09_03278_SR1	Food	Meat fom broilers	broiler related	broiler related	CAM	2009	U	II	II.D	11	1 . 1 . 1 . 1 . 92 . 107 . 123	1.1.1.92.107	T	gyrA p.D87Y	1	1	0	0	0	0	0	0	0	0	0	0	0	0	0	0	0	0	0	0	0	0	1	0	0	qacJ	gyrA p.D87YqacJ	0		0	0	0	0	1
Yes	VISAVET_ZTA09_04045_SM1	Faeces	broilers	broiler related	broiler related	MAPA	2009	H	II	II.D	11	1 . 1 . 1 . 1 . 39 . 43 . 46	1.1.1.39.43	T	gyrA p.D87Y	1	1	0	0	0	0	0	0	0	0	0	1	0	0	0	0	0	0	0	0	0	0	0	0	0	blaCMY-2	gyrA p.D87YblaCMY-2	0		0	0	0	1	0
Yes	VISAVET_ZTA10_01443_1CSR2	Food	eggs	eggs	eggs	CAM	2010	B	II	II.D	11	1 . 1 . 1 . 1 . 125 . 249 . 292	1.1.1.125.249	T	gyrA p.D87Y	1	1	0	0	0	0	0	0	0	0	0	0	0	0	0	0	0	0	0	0	0	0	0	0	0		gyrA p.D87Y	1		0	0	0	0	0
Yes	VISAVET_ZTA10_02120_5CSR2	Food	eggs	eggs	eggs	CAM	2010	B	II	II.D	11	1 . 1 . 1 . 66 . 109 . 127 . 144	1.1.66.109.127	T	gyrA p.D87Y	1	1	0	0	0	0	0	0	0	0	0	0	0	0	0	0	0	0	0	0	0	0	0	0	0		gyrA p.D87Y	0		0	0	0	0	0
Yes	VISAVET_ZTA11_00897SM2	sewage water	sewage water	Other	Other	DEPURADORA	2011	P	II	II.D	11	1 . 1 . 1 . 41 . 217 . 273 . 320	1.1.41.217.273	T	gyrA p.D87Y	1	1	0	0	0	0	0	0	0	0	0	0	0	0	0	0	0	0	0	0	0	0	0	0	0		gyrA p.D87Y	0		0	0	0	0	0
Yes	VISAVET_ZTA11_02201_5SR2	Food	eggs	eggs	eggs	CAM	2011	A	II	II.D	11	1 . 1 . 1 . 1 . 17 . 17 . 297	1.1.1.17.17	T	gyrA p.D87Y	1	1	0	0	0	0	0	0	0	0	0	0	0	0	0	0	0	0	0	0	0	0	0	0	0		gyrA p.D87Y	0		0	0	0	0	0
Yes	VISAVET_ZTA11_02576_3SR2	Food	eggs	eggs	eggs	CAM	2011	A	II	II.B	11	1 . 1 . 43 . 84 . 151 . 179 . 341	1.43.84.151.179	T	Wild type	1	1	0	0	0	0	0	0	0	0	0	0	0	0	0	0	0	0	0	0	0	0	0	0	0			0		0	0	0	0	0
Yes	VISAVET_ZTA11_02781_4SR2	Food	eggs	eggs	eggs	CAM	2011	B	II	II.D	11	1 . 1 . 1 . 1 . 125 . 148 . 172	1.1.1.125.148	T	gyrA p.D87Y	1	1	0	0	0	0	0	0	0	0	0	0	0	0	0	0	0	0	0	0	0	0	0	0	0		gyrA p.D87Y	1		0	0	0	0	0
Yes	VISAVET_ZTA11_02783_1SR2	Food	eggs	eggs	eggs	CAM	2011	A	II	II.D	11	1 . 1 . 1 . 1 . 17 . 17 . 18	1.1.1.17.17	T	gyrA p.D87Y	1	1	0	0	0	0	0	0	0	0	0	0	0	0	0	0	0	0	0	0	0	0	0	0	0		gyrA p.D87Y	0		0	0	0	0	0
Yes	VISAVET_ZTA11_03017_2SR2	Food	eggs	eggs	eggs	CAM	2011	B	II	II.B	11	1 . 1 . 43 . 84 . 151 . 179 . 208	1.43.84.151.179	T	Wild type	1	1	0	0	0	0	0	0	0	0	0	0	0	0	0	0	0	0	0	0	0	0	0	0	0			0		0	0	0	0	0
Yes	VISAVET_ZTA12_01609_4SK2	Food	eggs	eggs	eggs	CAM	2012	A	II	II.D	11	1 . 1 . 1 . 1 . 241 . 308 . 363	1.1.1.241.308	T	gyrA p.D87Y	1	1	0	0	0	0	0	0	0	0	0	0	0	0	0	0	0	0	0	0	0	0	0	0	0		gyrA p.D87Y	0		0	0	0	0	0
Yes	VISAVET_ZTA12_01976_1SR2	Faeces	broilers	broiler related	broiler related	CAM	2012	P	II	II.D	11	1 . 1 . 1 . 1 . 154 . 194 . 278	1.1.1.154.194	T	gyrA p.D87Y	1	1	0	0	0	0	0	0	0	0	0	0	0	0	0	0	0	1	0	0	0	1	0	0	0	lnu(A)tet(K)	gyrA p.D87Ylnu(A)tet(K)	0		0	0	0	0	1
Yes	VISAVET_ZTA12_01976_2SR2	Faeces	broilers	broiler related	broiler related	CAM	2012	P	II	II.D	11	1 . 1 . 1 . 1 . 154 . 194 . 226	1.1.1.154.194	T	gyrA p.D87Y	1	1	0	0	0	0	0	0	0	0	0	0	0	0	0	0	0	0	0	0	0	0	0	0	0		gyrA p.D87Y	0		0	0	0	0	0
Yes	VISAVET_ZTA12_01976_5SR2	Faeces	broilers	broiler related	broiler related	CAM	2012	P	II	II.D	11	1 . 1 . 1 . 1 . 154 . 194 . 357	1.1.1.154.194	T	gyrA p.D87Y	1	1	0	0	0	0	0	0	0	0	0	0	0	0	0	0	0	0	0	0	0	0	0	0	0		gyrA p.D87Y	0		0	0	0	0	0
Yes	VISAVET_ZTA12_01977_1SR2	Faeces	broilers	broiler related	broiler related	CAM	2012	P	II	II.D	11	1 . 1 . 1 . 1 . 154 . 194 . 226	1.1.1.154.194	T	gyrA p.D87Y	1	1	0	0	0	0	0	0	0	0	0	0	0	0	0	0	0	0	0	0	0	0	0	0	0		gyrA p.D87Y	0		0	0	0	0	0
Yes	VISAVET_ZTA12_01977_5SR2	Faeces	broilers	broiler related	broiler related	CAM	2012	P	II	II.D	11	1 . 1 . 1 . 1 . 154 . 194 . 250	1.1.1.154.194	T	gyrA p.D87Y	1	1	0	0	0	0	0	0	0	0	0	0	0	0	0	0	0	0	0	0	0	0	0	0	0		gyrA p.D87Y	0		0	0	0	0	0
Yes	VISAVET_ZTA12_02266_3CSR2	Food	eggs	eggs	eggs	CAM	2012	A	II	II.D	11	1 . 1 . 1 . 1 . 154 . 183 . 212	1.1.1.154.183	T	gyrA p.D87Y	1	1	0	0	0	0	0	0	0	0	0	0	0	0	0	0	0	0	0	0	0	0	0	0	0		gyrA p.D87Y	0		0	0	0	0	0
Yes	VISAVET_ZTA12_02268_2SR2	Food	eggs	eggs	eggs	CAM	2012	A	II	II.D	11	1 . 1 . 1 . 85 . 155 . 184 . 213	1.1.85.155.184	T	gyrA p.D87Y	1	1	0	0	0	0	0	0	0	0	0	0	0	0	0	0	0	0	0	0	0	0	0	0	0		gyrA p.D87Y	0		0	0	0	0	0
Yes	VISAVET_ZTA12_02269_5CSR2	Food	eggs	eggs	eggs	CAM	2012	A	II	II.D	11	1 . 1 . 1 . 1 . 185 . 223 . 259	1.1.1.185.223	T	gyrA p.D87Y	1	1	0	0	0	0	0	0	0	0	0	0	0	0	0	0	0	0	0	0	0	0	0	0	0		gyrA p.D87Y	0		0	0	0	0	0
Yes	VISAVET_ZTA12_02273_1SK2	Food	eggs	eggs	eggs	CAM	2012	A	II	II.C	11	1 . 2 . 2 . 3 . 4 . 4 . 4	2.2.3.4.4	T	Wild type	1	1	0	0	0	0	0	0	0	0	0	0	0	0	0	0	0	0	0	0	0	0	0	0	0			0		0	0	0	0	0
Yes	VISAVET_ZTA12_02278_3SK2	Faeces	broilers	broiler related	broiler related	CAM	2012	P	II	II.D	11	1 . 1 . 1 . 1 . 182 . 220 . 255	1.1.1.182.220	T	gyrA p.D87Y	1	1	0	0	0	0	0	0	0	0	0	0	0	0	0	0	0	0	0	0	0	0	0	0	0		gyrA p.D87Y	0		0	0	0	0	0
Yes	VISAVET_ZTA12_02436_1SK2	Food	eggs	eggs	eggs	CAM	2012	A	II	II.D	11	1 . 1 . 1 . 85 . 155 . 225 . 261	1.1.85.155.225	T	gyrA p.D87Y	1	1	0	0	0	0	0	0	0	0	0	0	0	0	0	0	0	0	0	0	0	0	0	0	0		gyrA p.D87Y	0		0	0	0	0	0
Yes	VISAVET_ZTA13_01772_4SR2	Food	eggs	eggs	eggs	CAM	2013	A	II	II.D	11	1 . 1 . 1 . 88 . 159 . 217 . 251	1.1.88.159.217	T	gyrA p.D87Y	1	1	0	0	0	0	0	0	0	0	0	0	0	0	0	0	0	0	0	0	0	0	0	0	0		gyrA p.D87Y	0		0	1	0	0	0
Yes	VISAVET_ZTA13_01834_5SR2	Food	eggs	eggs	eggs	CAM	2013	A	II	II.D	11	1 . 1 . 1 . 1 . 182 . 228 . 265	1.1.1.182.228	T	gyrA p.D87Y	1	1	0	0	0	0	0	0	0	0	0	0	0	0	0	0	0	0	0	0	0	0	0	0	0		gyrA p.D87Y	0		0	0	0	0	0
Yes	VISAVET_ZTA13_01839_4SR2	Food	eggs	eggs	eggs	CAM	2013	A	II	II.D	11	1 . 1 . 1 . 1 . 182 . 266 . 313	1.1.1.182.266	T	gyrA p.D87Y	1	1	0	0	0	0	0	0	0	0	0	0	0	0	0	0	0	0	0	0	0	0	0	0	0		gyrA p.D87Y	0		0	0	0	0	0
Yes	VISAVET_ZTA14_00566	Food	Meat fom broilers	broiler related	broiler related	LRSP	2014	U	II	II.D	11	1 . 1 . 1 . 1 . 9 . 9 . 374	1.1.1.9.9	T	gyrA p.D87Y	1	1	0	0	0	0	0	0	0	0	0	0	0	0	0	0	0	0	0	0	0	0	0	0	0		gyrA p.D87Y	0		0	0	0	0	0
Yes	VISAVET_ZTA14_01520_2SR2	Food	eggs	eggs	eggs	CAM	2014	G	II	II.D	11	1 . 1 . 1 . 1 . 133 . 156 . 180	1.1.1.133.156	T	gyrA p.D87Y	1	1	0	0	0	0	0	0	0	0	0	0	0	0	0	0	0	0	0	0	0	0	0	0	0		gyrA p.D87Y	0		0	0	0	0	0
Yes	VISAVET_ZTA14_01520_3SR2	Food	eggs	eggs	eggs	CAM	2014	G	I	I.D	11	2 . 3 . 6 . 10 . 200 . 245 . 284	3.6.10.200.245	A	Wild type	1	1	0	0	0	0	0	0	0	0	0	0	0	0	0	0	0	0	0	0	0	0	0	0	0			0		0	0	0	0	0
Yes	VISAVET_ZTA14_01612_2SK2	Food	eggs	eggs	eggs	CAM	2014	B	II	II.D	11	1 . 1 . 1 . 1 . 17 . 286 . 334	1.1.1.17.286	T	gyrA p.D87Y	1	1	0	0	0	0	0	0	0	0	0	0	0	0	0	0	0	0	0	0	0	0	0	0	0		gyrA p.D87Y	0		0	0	0	0	0
Yes	VISAVET_ZTA14_01623_2SK2	Food	eggs	eggs	eggs	CAM	2014	A	II	II.D	11	1 . 1 . 1 . 1 . 17 . 17 . 106	1.1.1.17.17	T	gyrA p.D87Y	1	1	0	0	0	0	0	0	0	0	0	0	0	0	0	0	0	0	0	0	0	0	0	0	0		gyrA p.D87Y	0		0	0	0	0	0
Yes	VISAVET_ZTA14_01656_3SR2	Food	eggs	eggs	eggs	CAM	2014	A	I	I.D	11	2 . 3 . 6 . 10 . 166 . 198 . 230	3.6.10.166.198	A	Wild type	1	1	0	0	0	0	0	0	0	0	0	0	0	0	0	0	0	0	0	0	0	0	0	0	0			0		0	0	0	0	0
Yes	VISAVET_ZTA14_02013_1SR2	Food	eggs	eggs	eggs	CAM	2014	A	II	II.D	11	1 . 1 . 1 . 1 . 17 . 17 . 302	1.1.1.17.17	T	gyrA p.D87Y	1	1	0	0	0	0	0	0	0	0	0	0	0	0	0	0	0	0	0	0	0	0	0	0	0		gyrA p.D87Y	0		0	0	0	0	0
Yes	VISAVET_ZTA14_02013_5SR2	Food	eggs	eggs	eggs	CAM	2014	A	II	II.D	11	1 . 1 . 1 . 1 . 17 . 17 . 100	1.1.1.17.17	T	gyrA p.D87Y	1	1	0	0	0	0	0	0	0	0	0	0	0	0	0	0	0	0	0	0	0	0	0	0	0		gyrA p.D87Y	0		0	0	0	0	0
Yes	VISAVET_ZTA14_02014_SR2	Food	eggs	eggs	eggs	CAM	2014	A	II	II.D	11	1 . 1 . 1 . 1 . 17 . 105 . 121	1.1.1.17.105	T	gyrA p.D87Y	1	1	0	0	0	0	0	0	0	0	0	0	0	0	0	0	0	0	0	0	0	0	0	0	0		gyrA p.D87Y	0		0	0	0	0	0
Yes	VISAVET_ZTA14_02021_5SR2	Food	eggs	eggs	eggs	CAM	2014	A	II	II.D	11	1 . 1 . 1 . 1 . 17 . 17 . 68	1.1.1.17.17	T	gyrA p.D87Y	1	1	0	0	0	0	0	0	0	0	0	0	0	0	0	0	0	0	0	0	0	0	0	0	0		gyrA p.D87Y	0		0	0	0	0	0
Yes	VISAVET_ZTA14_02029_2SR2	Food	eggs	eggs	eggs	CAM	2014	A	II	II.D	11	1 . 1 . 1 . 88 . 159 . 256 . 300	1.1.88.159.256	T	gyrA p.D87Y	1	1	0	0	0	0	0	0	0	0	0	0	0	0	0	0	0	0	0	0	0	0	0	0	0		gyrA p.D87Y	0		0	1	0	0	0
Yes	VISAVET_ZTA15_00163	Food	Meat fom broilers	broiler related	broiler related	LRSP	2015	U	II	II.D	11	1 . 1 . 1 . 1 . 12 . 12 . 13	1.1.1.12.12	T	gyrA p.D87Y	1	1	0	0	0	0	0	0	0	0	0	0	0	0	0	0	0	0	0	0	0	0	0	0	0		gyrA p.D87Y	0		0	0	0	0	0
Yes	VISAVET_ZTA15_01025_SM1	Faeces	pigs	Other	Other	SEVEGAN	2015	N	I	I.B	11	13 . 26 . 59 . 113 . 210 . 265 . 312	26.59.113.210.265	A	Wild type	1	1	0	0	0	0	0	0	0	0	0	0	0	0	0	0	0	0	0	0	0	0	0	0	0			0		0	0	0	0	0
Yes	VISAVET_ZTA15_01568_1SR2	Food	eggs	eggs	eggs	CAM	2015	A	II	II.D	11	1 . 1 . 1 . 1 . 17 . 146 . 167	1.1.1.17.146	T	gyrA p.D87Y	1	1	0	0	0	0	0	0	0	0	0	0	0	0	0	0	0	0	0	0	0	0	0	0	0		gyrA p.D87Y	0		0	0	0	0	0
Yes	VISAVET_ZTA15_01568_2SK2	Food	eggs	eggs	eggs	CAM	2015	A	II	II.D	11	1 . 1 . 1 . 1 . 17 . 284 . 332	1.1.1.17.284	T	gyrA p.D87Y	1	1	0	0	0	0	0	0	0	0	0	0	0	0	0	0	0	0	0	0	0	0	0	0	0		gyrA p.D87Y	0		0	0	0	0	0
Yes	VISAVET_ZTA15_01568_4SR2	Food	eggs	eggs	eggs	CAM	2015	A	II	II.D	11	1 . 1 . 1 . 1 . 17 . 69 . 206	1.1.1.17.69	T	gyrA p.D87Y	1	1	0	0	0	0	0	0	0	0	0	0	0	0	0	0	0	0	0	0	0	0	0	0	0		gyrA p.D87Y	0		0	0	0	0	0
Yes	VISAVET_ZTA15_01880_2SR2	Food	eggs	eggs	eggs	CAM	2015	A	II	II.D	11	1 . 1 . 1 . 1 . 17 . 48 . 51	1.1.1.17.48	T	gyrA p.D87Y	1	1	0	0	0	0	0	0	0	0	0	0	0	0	0	0	0	0	0	0	0	0	0	0	0		gyrA p.D87Y	0		0	0	0	0	0
Yes	VISAVET_ZTA15_02004_3SR2	Food	eggs	eggs	eggs	CAM	2015	A	II	II.D	11	1 . 1 . 1 . 1 . 17 . 17 . 290	1.1.1.17.17	T	gyrA p.D87Y	1	1	0	0	0	0	0	0	0	0	0	0	0	0	0	0	0	0	0	0	0	0	0	0	0		gyrA p.D87Y	0		0	0	0	0	0
Yes	VISAVET_ZTA16_02392_1SR2	Food	eggs	eggs	eggs	CAM	2016	A	II	II.D	11	1 . 1 . 1 . 1 . 17 . 69 . 74	1.1.1.17.69	T	gyrA p.D87Y	1	1	0	0	0	0	0	0	0	0	0	0	0	0	0	0	0	0	0	0	0	0	0	0	0		gyrA p.D87Y	0		0	0	0	0	0
Yes	VISAVET_ZTA16_02392_5SR2	Food	eggs	eggs	eggs	CAM	2016	A	II	II.D	11	1 . 1 . 1 . 1 . 30 . 32 . 34	1.1.1.30.32	T	gyrA p.D87Y	1	1	0	0	0	0	0	0	0	0	0	0	0	0	0	0	0	0	0	0	0	0	0	0	0		gyrA p.D87Y	0		0	0	0	0	0
Yes	VISAVET_ZTA16_02888_3SR2	Food	eggs	eggs	eggs	CAM	2016	A	I	I.D	11	2 . 3 . 6 . 99 . 184 . 222 . 257	3.6.99.184.222	A	Wild type	0	1	0	0	0	0	0	0	0	0	0	0	0	0	0	0	0	0	0	0	0	0	0	0	0			0		0	0	0	0	0
Yes	VISAVET_ZTA16_02954_4SR2	Food	eggs	eggs	eggs	CAM	2016	N	I	I.D	11	2 . 3 . 6 . 10 . 64 . 72 . 77	3.6.10.64.72	A	Wild type	1	1	0	0	0	0	0	0	0	0	0	0	0	0	0	0	0	0	0	0	0	0	0	0	0			0		0	0	0	0	0
Yes	VISAVET_ZTA16_02991_1SR2	Food	eggs	eggs	eggs	CAM	2016	A	I	I.D	11	2 . 3 . 6 . 10 . 136 . 159 . 184	3.6.10.136.159	A	Wild type	1	1	0	0	0	0	0	0	0	0	0	0	0	0	0	0	0	0	0	0	0	0	0	0	0			0		0	0	0	0	0
Yes	VISAVET_ZTA16_02991_4SR2	Food	eggs	eggs	eggs	CAM	2016	A	I	I.D	11	2 . 3 . 6 . 10 . 132 . 155 . 179	3.6.10.132.155	A	Wild type	1	1	0	0	0	0	0	0	0	0	0	0	0	0	0	0	0	0	0	0	0	0	0	0	0			0		0	0	0	0	0
Yes	VISAVET_ZTA16_03000_4SR2	Food	eggs	eggs	eggs	CAM	2016	A	II	II.D	11	1 . 1 . 1 . 1 . 98 . 114 . 131	1.1.1.98.114	T	gyrA p.D87Y	1	1	0	0	0	0	0	0	0	0	0	0	0	0	0	0	0	0	0	0	0	0	0	0	0		gyrA p.D87Y	0		0	0	0	0	0
Yes	VISAVET_ZTA17_01660_SM2	Food	bovine	Other	Other	SEVEGAN	2017	N	I	I.B	11	3 . 12 . 19 . 37 . 61 . 68 . 73	12.19.37.61.68	A	Wild type	1	1	0	0	0	0	0	0	0	0	0	0	0	0	0	0	0	0	0	0	0	0	0	0	0			0		0	0	0	0	0
Yes	VISAVET_ZTA20_00309_1	Faeces	kestrel	Other	Other	IREC	2005	U	I	I.D	11	2 . 3 . 6 . 10 . 247 . 316 . 371	3.6.10.247.316	A	Wild type	1	1	0	0	0	0	0	0	0	0	0	0	0	0	0	0	0	0	0	0	0	0	0	0	0			0		0	0	0	0	0
Yes	VISAVET_ZTA20_00309_2	Faeces	kestrel	Other	Other	IREC	2005	U	I	I.D	11	2 . 3 . 6 . 10 . 69 . 79 . 88	3.6.10.69.79	A	Wild type	1	1	0	0	0	0	0	0	0	0	0	0	0	0	0	0	0	0	0	0	0	0	0	0	0			0		0	0	0	0	0
Yes	VISAVET_ZTA20_00310	Faeces	duck	Other	Other	IREC	2006	U	II	II.D	11	1 . 1 . 1 . 1 . 197 . 239 . 277	1.1.1.197.239	T	gyrA p.D87Y	1	1	0	0	0	0	0	0	0	0	0	0	0	0	0	0	0	0	0	0	0	0	0	0	0		gyrA p.D87Y	0		0	0	0	0	0
Yes	VISAVET_ZTA20_00311	Faeces	stork	Other	Other	IREC	2007	U	II	II.B	11	1 . 1 . 1 . 48 . 189 . 229 . 267	1.1.48.189.229	T	gyrA p.D87N	1	1	0	0	0	0	0	0	0	0	0	0	0	0	0	0	0	0	0	0	0	0	0	0	0		gyrA p.D87N	0		0	0	0	0	0
Yes	VISAVET_ZTA20_00312	Faeces	eagle owl	Other	Other	IREC	2006	U	II	II.B	11	1 . 1 . 1 . 65 . 108 . 126 . 143	1.1.65.108.126	T	Wild type	1	1	0	0	0	0	0	0	0	0	0	0	0	0	0	0	0	0	0	0	0	0	0	0	0			0		0	0	0	1	0
Yes	VISAVET_ZTA20_00313	Faeces	stork	Other	Other	IREC	2007	U	II	II.B	11	1 . 1 . 1 . 48 . 79 . 250 . 293	1.1.48.79.250	T	Wild type	1	1	0	0	0	0	0	0	0	0	0	0	0	0	0	0	0	0	0	0	0	0	0	0	0			0		0	0	0	0	0
Yes	VISAVET_ZTA20_00314_1	Faeces	stork	Other	Other	IREC	2008	U	II	II.D	11	1 . 1 . 1 . 1 . 23 . 160 . 185	1.1.1.23.160	T	gyrA p.D87Y	1	1	0	0	0	0	0	0	0	0	0	0	0	0	0	0	0	0	0	0	0	0	0	0	0		gyrA p.D87Y	0		0	0	0	0	0
Yes	VISAVET_ZTA20_00314_2	Faeces	stork	Other	Other	IREC	2008	U	II	II.D	11	1 . 1 . 1 . 1 . 23 . 160 . 348	1.1.1.23.160	T	gyrA p.D87Y	1	1	0	0	0	0	0	0	0	0	0	0	0	0	0	0	0	0	0	0	0	0	0	0	0		gyrA p.D87Y	0		0	0	0	0	0
Yes	VISAVET_ZTA20_00315	Faeces	stork	Other	Other	IREC	2008	U	I	I.D	11	2 . 3 . 6 . 38 . 62 . 70 . 75	3.6.38.62.70	A	Wild type	1	1	0	0	0	0	0	0	0	0	0	0	0	0	0	0	0	0	0	0	0	0	0	0	0			0		0	0	0	0	0
Yes	VISAVET_ZTA20_00316	Faeces	cattle egret	Other	Other	IREC	2008	U	II	II.D	11	1 . 1 . 1 . 1 . 143 . 168 . 195	1.1.1.143.168	T	gyrA p.D87Y	1	1	0	0	0	0	0	0	0	0	0	0	0	0	0	0	0	0	0	0	0	0	0	0	0		gyrA p.D87Y	0		0	0	0	0	0
Yes	VISAVET_ZTA20_00317	Faeces	stork	Other	Other	IREC	2007	U	II	II.D	11	1 . 1 . 1 . 1 . 19 . 19 . 20	1.1.1.19.19	T	gyrA p.D87Y	1	1	0	0	0	0	0	0	0	0	0	0	0	0	0	0	0	0	0	0	0	0	0	0	0		gyrA p.D87Y	0		0	0	0	0	0
Yes	VISAVET_ZTA20_00318	Faeces	stork	Other	Other	IREC	2004	U	II	II.D	11	1 . 1 . 1 . 1 . 23 . 122 . 139	1.1.1.23.122	T	gyrA p.D87Y	1	1	0	0	0	0	0	0	0	0	0	0	0	0	0	0	0	0	0	0	0	0	0	0	0		gyrA p.D87Y	0		0	0	0	0	0
Yes	VISAVET_ZTA20_00319	Faeces	heron	Other	Other	IREC	2005	U	II	II.D	11	1 . 1 . 1 . 1 . 23 . 24 . 25	1.1.1.23.24	T	gyrA p.D87Y	1	1	0	0	0	0	0	0	0	0	0	0	0	0	0	0	0	0	0	0	0	0	0	0	0		gyrA p.D87Y	0		0	0	0	0	0
Yes	VISAVET_ZTA20_00320_1	Faeces	bustard	Other	Other	IREC	2005	U	II	II.D	11	1 . 1 . 1 . 1 . 186 . 224 . 260	1.1.1.186.224	T	gyrA p.D87Y	1	1	0	0	0	0	0	0	0	0	0	0	0	0	0	0	0	0	0	0	0	0	0	0	0		gyrA p.D87Y	0		0	0	0	0	0
Yes	VISAVET_ZTA20_00321_1	Faeces	raccoon	Other	Other	IREC	2005	U	II	II.A	11	1 . 6 . 22 . 42 . 70 . 80 . 89	6.22.42.70.80	A	Wild type	1	1	0	0	0	0	0	0	0	0	0	0	0	0	0	0	0	0	0	0	0	0	0	0	0			0		0	0	0	0	0
Yes	VISAVET_ZTA20_00744	Faeces	turkeys	Other	Other	MAPA	2018	D	I	I.D	3233	2 . 3 . 4 . 7 . 59 . 66 . 71	3.4.7.59.66	A	Wild type	1	1	0	0	0	0	0	0	0	0	0	0	0	0	0	0	0	0	0	0	0	0	0	0	0			0		0	0	0	0	0
Yes	VISAVET_ZTA20_00745	Faeces	turkeys	Other	Other	MAPA	2018	B	I	I.C	11	2 . 10 . 52 . 115 . 216 . 272 . 319	10.52.115.216.272	A	Wild type	1	1	0	0	0	0	0	0	0	0	0	0	0	0	0	0	0	0	0	0	0	0	0	0	0			0		0	0	0	0	0
Yes	VISAVET_ZTA20_00746	Faeces	turkeys	Other	Other	MAPA	2019	I	II	II.B	11	1 . 1 . 1 . 6 . 55 . 61 . 262	1.1.6.55.61	T	gyrA p.D87Y	1	1	0	0	0	0	0	0	0	0	0	0	0	0	0	0	0	0	0	0	0	0	0	0	0		gyrA p.D87Y	0		0	0	0	0	0
Yes	VISAVET_ZTA20_00747	Faeces	breeders broiler	broiler related	broiler related	MAPA	2011	F	II	II.C	11	1 . 2 . 39 . 72 . 123 . 144 . 165	2.39.72.123.144	T	gyrA p.S83F	1	1	0	0	0	0	0	0	0	0	0	0	0	0	0	0	0	0	0	0	0	0	0	0	0		gyrA p.S83F	0		0	0	0	0	0
Yes	VISAVET_ZTA20_00748	Faeces	breeders broiler	broiler related	broiler related	MAPA	2013	H	II	II.D	11	1 . 1 . 1 . 1 . 9 . 9 . 101	1.1.1.9.9	T	gyrA p.D87Y	1	1	0	0	0	0	0	0	0	0	0	0	0	0	0	0	0	0	0	0	0	0	0	0	0		gyrA p.D87Y	0		0	0	0	0	0
Yes	VISAVET_ZTA20_00749	Faeces	breeders laying hen	laying hen related	laying hen related	MAPA	2014	B	I	I.C	11	2 . 10 . 50 . 100 . 188 . 227 . 264	10.50.100.188.227	A	Wild type	1	1	0	0	0	0	0	0	0	0	0	0	0	0	0	0	0	0	0	0	0	0	0	0	0			0		0	0	0	0	0
Yes	VISAVET_ZTA20_00750	Faeces	breeders broiler	broiler related	broiler related	MAPA	2015	N	II	II.A	11	1 . 6 . 58 . 112 . 209 . 262 . 309	6.58.112.209.262	A	Wild type	1	1	0	0	0	0	0	0	0	0	0	0	0	0	0	0	0	0	0	0	0	0	0	0	0			0		0	0	0	0	0
Yes	VISAVET_ZTA20_00751	Faeces	breeders broiler	broiler related	broiler related	MAPA	2017	B	I	I.C	11	2 . 10 . 52 . 103 . 194 . 234 . 272	10.52.103.194.234	A	Wild type	1	1	0	0	0	0	0	0	0	0	0	0	0	0	0	0	0	0	0	0	0	0	0	0	0			0		0	0	0	0	0
Yes	VISAVET_ZTA20_00752	Faeces	breeders broiler	broiler related	broiler related	MAPA	2017	N	I	I.D	3233	2 . 3 . 4 . 7 . 8 . 8 . 9	3.4.7.8.8	A	Wild type	1	1	0	0	0	0	0	0	0	0	0	0	0	0	0	0	0	0	0	0	0	0	0	0	0			0		0	0	0	0	0
Yes	VISAVET_ZTA20_00753	Faeces	breeders broiler	broiler related	broiler related	MAPA	2017	N	II	II.A	11	1 . 6 . 58 . 129 . 242 . 309 . 364	6.58.129.242.309	A	Wild type	1	1	0	0	0	0	0	0	0	0	0	0	0	0	0	0	0	0	0	0	0	0	0	0	0			0		0	0	0	0	0
Yes	VISAVET_ZTA20_00754	Faeces	breeders broiler	broiler related	broiler related	MAPA	2017	G	II	II.B	11	1 . 1 . 1 . 48 . 180 . 216 . 249	1.1.48.180.216	T	Wild type	1	1	0	0	1	0	0	0	0	0	0	0	0	0	0	0	0	0	0	0	0	0	0	0	0	blaTEM-1B	blaTEM-1B	1	Group 4	0	0	0	0	0
Yes	VISAVET_ZTA20_00755	Faeces	breeders broiler	broiler related	broiler related	MAPA	2018	A	II	II.B	11	1 . 1 . 20 . 39 . 63 . 71 . 76	1.20.39.63.71	T	Wild type	1	1	0	0	0	0	0	0	0	0	0	0	0	0	0	0	0	0	0	0	0	0	0	0	0			1		0	0	0	0	0
Yes	VISAVET_ZTA20_00756	Faeces	breeders broiler	broiler related	broiler related	MAPA	2018	N	II	II.B	11	1 . 1 . 1 . 6 . 55 . 61 . 233	1.1.6.55.61	T	gyrA p.D87Y	1	1	0	0	0	0	0	0	0	0	0	0	0	0	0	0	0	0	0	0	0	0	0	0	0		gyrA p.D87Y	0		0	0	0	0	0
Yes	VISAVET_ZTA20_00757	Faeces	breeders broiler	broiler related	broiler related	MAPA	2019	N	II	II.B	11	1 . 1 . 1 . 6 . 55 . 61 . 64	1.1.6.55.61	T	gyrA p.D87Y	1	1	0	0	0	0	0	0	0	0	0	0	0	0	0	0	0	0	0	0	0	0	0	0	0		gyrA p.D87Y	0		0	0	0	0	0
Yes	VISAVET_ZTA20_00758	Faeces	breeders broiler	broiler related	broiler related	MAPA	2019	N	II	II.B	11	1 . 1 . 1 . 6 . 55 . 61 . 128	1.1.6.55.61	T	gyrA p.D87Y	1	1	0	0	0	0	0	0	0	0	0	0	0	0	0	0	0	0	0	0	0	0	0	0	0		gyrA p.D87Y	0		0	0	0	0	0
Yes	VISAVET_ZTA20_00759	Faeces	breeders broiler	broiler related	broiler related	MAPA	2019	B	I	I.C	11	2 . 8 . 12 . 18 . 27 . 28 . 30	8.12.18.27.28	A	Wild type	1	1	0	0	0	0	0	0	0	0	0	0	0	0	0	0	0	0	0	0	0	0	0	0	0			0		0	0	0	0	0
Yes	VISAVET_ZTA20_00760	Faeces	breeders broiler	broiler related	broiler related	MAPA	2019	C	II	II.B	11	1 . 1 . 1 . 114 . 213 . 269 . 316	1.1.114.213.269	T	Wild type	1	1	0	0	0	0	0	0	0	0	0	0	0	0	0	0	0	0	0	0	0	0	0	0	0			0		0	0	0	0	0
Yes	VISAVET_ZTA20_00761	Faeces	broilers	broiler related	broiler related	MAPA	2011	D	II	II.D	11	1 . 1 . 1 . 1 . 9 . 9 . 342	1.1.1.9.9	T	gyrA p.D87Y	1	1	0	0	0	0	0	0	0	0	0	0	0	0	0	0	0	0	0	0	0	0	0	0	0		gyrA p.D87Y	0		0	0	0	0	0
Yes	VISAVET_ZTA20_00762	Faeces	broilers	broiler related	broiler related	MAPA	2011	H	II	II.D	11	1 . 1 . 1 . 1 . 9 . 287 . 335	1.1.1.9.287	T	gyrA p.D87Y	1	1	0	0	0	0	0	0	0	0	0	0	0	0	0	0	0	0	0	0	0	0	0	0	0		gyrA p.D87Y	0		0	0	0	0	0
Yes	VISAVET_ZTA20_00763	Faeces	broilers	broiler related	broiler related	MAPA	2011	H	II	II.D	11	1 . 1 . 1 . 1 . 9 . 9 . 252	1.1.1.9.9	T	gyrA p.D87Y	1	1	0	0	1	0	0	0	0	0	0	0	0	0	0	0	0	0	0	1	0	0	0	0	0	blaTEM-1BqnrS1	gyrA p.D87YblaTEM-1BqnrS1	1	Single isolate	0	0	0	0	0
Yes	VISAVET_ZTA20_00764	Faeces	broilers	broiler related	broiler related	MAPA	2011	C	II	II.D	11	1 . 1 . 1 . 41 . 67 . 76 . 85	1.1.41.67.76	T	gyrA p.D87Y	1	1	0	0	0	0	0	0	0	0	0	0	0	0	0	0	0	0	0	0	0	0	0	0	0		gyrA p.D87Y	0		0	0	0	0	0
Yes	VISAVET_ZTA20_00765	Faeces	broilers	broiler related	broiler related	MAPA	2012	L	II	II.D	11	1 . 1 . 1 . 1 . 145 . 171 . 199	1.1.1.145.171	T	gyrA p.D87Y	1	1	0	0	0	0	0	0	0	0	0	0	0	0	0	0	0	0	0	0	0	0	0	0	0		gyrA p.D87Y	0		0	0	0	0	0
Yes	VISAVET_ZTA20_00766	Faeces	broilers	broiler related	broiler related	MAPA	2014	D	II	II.D	11	1 . 1 . 1 . 1 . 9 . 9 . 43	1.1.1.9.9	T	gyrA p.D87Y	1	1	0	0	0	0	0	0	0	0	0	0	0	0	0	0	0	0	0	0	0	0	0	0	0		gyrA p.D87Y	0		0	0	0	0	0
Yes	VISAVET_ZTA20_00767	Faeces	broilers	broiler related	broiler related	MAPA	2015	D	II	II.D	11	1 . 1 . 1 . 1 . 9 . 9 . 381	1.1.1.9.9	T	gyrA p.D87Y	1	1	0	0	0	0	0	0	0	0	0	0	0	0	0	0	0	0	0	0	0	0	0	0	0		gyrA p.D87Y	0		0	0	0	0	0
Yes	VISAVET_ZTA20_00768	Faeces	broilers	broiler related	broiler related	MAPA	2014	H	II	II.D	11	1 . 1 . 1 . 1 . 9 . 9 . 224	1.1.1.9.9	T	gyrA p.D87Y	1	1	0	0	0	0	0	0	0	0	0	0	0	0	0	0	0	0	0	0	0	0	0	0	0		gyrA p.D87Y	0		0	0	0	0	0
Yes	VISAVET_ZTA20_00769	Faeces	broilers	broiler related	broiler related	MAPA	2015	H	II	II.D	11	1 . 1 . 1 . 1 . 9 . 9 . 192	1.1.1.9.9	T	gyrA p.D87Y	1	1	0	0	0	0	0	0	0	0	0	0	0	0	0	0	0	0	0	0	0	0	0	0	0		gyrA p.D87Y	0		0	0	0	0	0
Yes	VISAVET_ZTA20_00770	Faeces	broilers	broiler related	broiler related	MAPA	2015	B	II	II.A	11	1 . 6 . 8 . 13 . 16 . 16 . 17	6.8.13.16.16	A	Wild type	1	1	0	0	0	0	0	0	0	0	0	0	0	0	0	0	0	0	0	0	0	0	0	0	0			0		0	0	0	0	0
Yes	VISAVET_ZTA20_00771	Faeces	broilers	broiler related	broiler related	MAPA	2016	H	II	II.D	11	1 . 1 . 1 . 1 . 9 . 9 . 108	1.1.1.9.9	T	gyrA p.D87Y	1	1	0	0	0	0	0	0	0	0	0	0	0	0	0	0	0	0	0	0	0	0	0	0	0		gyrA p.D87Y	0		0	0	0	0	0
Yes	VISAVET_ZTA20_00772	Faeces	broilers	broiler related	broiler related	MAPA	2018	D	II	II.B	11	1 . 1 . 1 . 104 . 195 . 237 . 275	1.1.104.195.237	T	gyrA p.D87Y	1	1	0	0	0	0	0	0	0	0	0	0	0	0	0	0	0	0	0	0	0	0	0	0	0		gyrA p.D87Y	0		0	0	0	0	0
Yes	VISAVET_ZTA20_00773	Faeces	broilers	broiler related	broiler related	MAPA	2018	C	II	II.B	11	1 . 1 . 1 . 6 . 55 . 61 . 156	1.1.6.55.61	T	gyrA p.D87Y	1	1	0	0	0	0	0	0	0	0	0	0	0	0	0	0	0	0	0	0	0	0	0	0	0		gyrA p.D87Y	0		0	0	0	0	0
Yes	VISAVET_ZTA20_00774	Faeces	broilers	broiler related	broiler related	MAPA	2018	A	II	II.B	11	1 . 1 . 20 . 39 . 63 . 71 . 378	1.20.39.63.71	T	Wild type	1	1	0	0	0	0	0	0	0	0	0	0	0	0	0	0	0	0	0	0	0	0	0	0	0			1		0	0	0	0	0
Yes	VISAVET_ZTA20_00775	Faeces	broilers	broiler related	broiler related	MAPA	2018	N	II	II.B	11	1 . 1 . 1 . 6 . 55 . 61 . 198	1.1.6.55.61	T	gyrA p.D87Y	1	1	0	0	0	0	0	0	0	0	0	0	0	0	0	0	0	0	0	0	0	0	0	0	0		gyrA p.D87Y	0		0	0	0	0	0
Yes	VISAVET_ZTA20_00776	Faeces	broilers	broiler related	broiler related	MAPA	2017	G	II	II.D	11	1 . 1 . 1 . 1 . 3 . 33 . 35	1.1.1.3.33	T	gyrA p.D87Y	1	1	0	0	0	0	0	0	0	0	0	0	0	0	0	0	0	0	0	0	0	0	0	0	0		gyrA p.D87Y	0		0	0	0	0	0
Yes	VISAVET_ZTA20_00777	Faeces	broilers	broiler related	broiler related	MAPA	2019	H	II	II.D	11	1 . 1 . 1 . 1 . 9 . 9 . 29	1.1.1.9.9	T	gyrA p.D87Y	1	1	0	0	0	0	0	0	0	0	0	0	0	0	0	0	0	0	0	0	0	0	0	0	0		gyrA p.D87Y	0		0	0	0	0	0
Yes	VISAVET_ZTA20_00778	Faeces	broilers	broiler related	broiler related	MAPA	2019	A	II	II.B	11	1 . 1 . 1 . 6 . 55 . 61 . 181	1.1.6.55.61	T	gyrA p.D87Y	1	1	0	0	0	0	0	0	0	0	0	0	0	0	0	0	0	0	0	0	0	0	0	0	0		gyrA p.D87Y	0		0	0	0	0	0
Yes	VISAVET_ZTA20_00779	Faeces	broilers	broiler related	broiler related	MAPA	2019	B	I	I.C	11	2 . 8 . 45 . 90 . 164 . 196 . 228	8.45.90.164.196	A	Wild type	1	1	0	0	0	0	0	0	0	0	0	0	0	0	0	0	0	0	0	0	0	0	0	0	0			0		0	0	0	0	0
Yes	VISAVET_ZTA20_00780	Faeces	broilers	broiler related	broiler related	MAPA	2019	N	II	II.B	11	1 . 1 . 1 . 6 . 55 . 61 . 159	1.1.6.55.61	T	gyrA p.D87Y	1	1	0	0	0	0	0	0	0	0	0	0	0	0	0	0	0	0	0	0	0	0	0	0	0		gyrA p.D87Y	0		0	0	0	1	0
Yes	VISAVET_ZTA20_00781	Faeces	laying hens	laying hen related	laying hen related	MAPA	2011	D	II	II.D	11	1 . 1 . 1 . 1 . 129 . 152 . 176	1.1.1.129.152	T	gyrA p.D87Y	1	1	0	0	0	1	0	0	0	0	0	0	0	0	0	0	0	0	0	0	0	0	0	0	0	blaTEM-1D	gyrA p.D87YblaTEM-1D	1	Group 2	0	0	0	0	0
Yes	VISAVET_ZTA20_00782	Faeces	laying hens	laying hen related	laying hen related	MAPA	2011	M	II	II.D	11	1 . 1 . 1 . 1 . 112 . 130 . 148	1.1.1.112.130	T	gyrA p.D87Y	1	1	0	0	0	0	0	0	0	0	0	0	0	0	0	0	0	0	0	0	0	0	0	0	0		gyrA p.D87Y	0		0	0	0	0	0
Yes	VISAVET_ZTA20_00783	Faeces	laying hens	laying hen related	laying hen related	MAPA	2011	A	II	II.D	11	1 . 1 . 1 . 9 . 11 . 11 . 12	1.1.9.11.11	T	gyrA p.D87Y	1	1	0	0	0	0	0	0	0	0	0	0	0	0	0	0	0	0	0	0	0	0	0	0	0		gyrA p.D87Y	0		0	0	0	0	0
Yes	VISAVET_ZTA20_00784	Faeces	laying hens	laying hen related	laying hen related	MAPA	2011	B	II	II.B	11	1 . 1 . 1 . 48 . 175 . 208 . 241	1.1.48.175.208	T	Wild type	1	1	0	0	0	0	0	0	0	0	0	0	0	0	0	0	0	0	0	0	0	0	0	0	0			0		0	0	0	0	0
Yes	VISAVET_ZTA20_00785	Faeces	laying hens	laying hen related	laying hen related	MAPA	2011	E	II	II.B	11	1 . 1 . 1 . 35 . 141 . 165 . 191	1.1.35.141.165	T	Wild type	1	1	1	0	0	0	0	0	0	0	0	0	0	1	0	1	0	0	1	0	0	0	0	0	0	aadA1sul1tet(A)dfrA1	adA1sul1tet(A)dfrA1	1	Group 3	0	0	0	0	0
Yes	VISAVET_ZTA20_00786	Faeces	laying hens	laying hen related	laying hen related	MAPA	2011	F	II	II.B	11	1 . 1 . 1 . 122 . 232 . 295 . 346	1.1.122.232.295	T	Wild type	1	1	1	0	0	0	0	0	0	0	0	0	0	1	0	1	0	0	1	0	0	0	0	0	0	aadA1sul1tet(A)dfrA1	aadA1sul1tet(A)dfrA1	1	Group 3	0	0	0	0	0
Yes	VISAVET_ZTA20_00787	Faeces	laying hens	laying hen related	laying hen related	MAPA	2011	C	II	II.D	11	1 . 1 . 1 . 9 . 11 . 11 . 286	1.1.9.11.11	T	gyrA p.D87Y	1	1	0	0	0	0	0	0	0	0	0	0	0	0	0	0	0	0	0	0	0	0	0	0	0		gyrA p.D87Y	0		0	0	0	0	0
Yes	VISAVET_ZTA20_00788	Faeces	laying hens	laying hen related	laying hen related	MAPA	2012	D	II	II.D	11	1 . 1 . 1 . 1 . 129 . 152 . 289	1.1.1.129.152	T	gyrA p.D87Y	1	1	0	0	0	1	0	0	0	0	0	0	0	0	0	0	0	0	0	0	0	0	0	0	0	blaTEM-1D	gyrA p.D87YblaTEM-1D	1	Group 2	0	0	0	0	0
Yes	VISAVET_ZTA20_00789	Faeces	laying hens	laying hen related	laying hen related	MAPA	2012	D	II	II.D	11	1 . 1 . 1 . 1 . 129 . 152 . 289	1.1.1.129.152	T	gyrA p.D87Y	1	1	0	0	0	1	0	0	0	0	0	0	0	0	0	0	0	0	0	0	0	0	0	0	0	blaTEM-1D	gyrA p.D87YblaTEM-1D	1	Group 2	0	0	0	0	0
Yes	VISAVET_ZTA20_00790	Faeces	laying hens	laying hen related	laying hen related	MAPA	2012	G	II	II.B	11	1 . 1 . 31 . 55 . 90 . 104 . 120	1.31.55.90.104	T	Wild type	1	1	0	0	0	0	0	0	0	0	0	0	0	0	0	0	0	0	0	0	0	0	0	0	0			0		0	0	0	0	0
Yes	VISAVET_ZTA20_00791	Faeces	laying hens	laying hen related	laying hen related	MAPA	2012	E	II	II.D	11	1 . 1 . 1 . 1 . 28 . 29 . 31	1.1.1.28.29	T	gyrA p.D87Y	1	1	0	0	0	0	0	0	0	0	0	0	0	0	0	0	0	0	0	0	0	0	0	0	0		gyrA p.D87Y	0		0	0	0	0	0
Yes	VISAVET_ZTA20_00792	Faeces	laying hens	laying hen related	laying hen related	MAPA	2012	D	II	II.B	11	1 . 1 . 1 . 107 . 204 . 254 . 298	1.1.107.204.254	T	gyrA p.D87N	1	1	0	0	0	0	0	0	0	0	0	0	0	0	0	0	0	0	0	0	0	0	0	0	0		gyrA p.D87N	0		0	0	0	0	0
Yes	VISAVET_ZTA20_00793	Faeces	laying hens	laying hen related	laying hen related	MAPA	2012	H	I	I.D	11	2 . 3 . 38 . 69 . 120 . 139 . 160	3.38.69.120.139	A	Wild type	1	1	0	0	0	0	0	0	0	0	0	0	0	0	0	0	0	0	0	0	0	0	0	0	0			0		0	0	0	0	0
Yes	VISAVET_ZTA20_00794	Faeces	laying hens	laying hen related	laying hen related	MAPA	2013	D	II	II.B	11	1 . 1 . 1 . 65 . 229 . 291 . 339	1.1.65.229.291	T	Wild type	1	1	0	0	0	0	0	0	0	0	0	0	0	0	0	0	0	0	0	0	0	0	0	0	0			1		0	0	0	0	0
Yes	VISAVET_ZTA20_00795	Faeces	laying hens	laying hen related	laying hen related	MAPA	2013	B	II	II.D	11	1 . 1 . 1 . 1 . 191 . 231 . 269	1.1.1.191.231	T	gyrA p.D87Y	1	1	0	0	0	0	0	0	0	0	0	0	0	0	0	0	0	0	0	0	0	0	0	0	0		gyrA p.D87Y	0		0	0	0	0	0
Yes	VISAVET_ZTA20_00796	Faeces	laying hens	laying hen related	laying hen related	MAPA	2013	H	II	II.B	11	1 . 1 . 20 . 39 . 63 . 88 . 98	1.20.39.63.88	T	Wild type	1	1	0	0	0	0	0	0	0	0	0	0	0	0	0	0	0	0	0	0	0	0	0	0	0			1		0	0	0	0	0
Yes	VISAVET_ZTA20_00797	Faeces	laying hens	laying hen related	laying hen related	MAPA	2013	F	II	II.D	11	1 . 1 . 1 . 79 . 142 . 166 . 193	1.1.79.142.166	T	gyrA p.D87Y	1	1	0	0	0	0	0	0	0	0	0	0	0	0	0	0	0	0	0	0	0	0	0	0	0		gyrA p.D87Y	0		0	0	0	0	0
Yes	VISAVET_ZTA20_00798	Faeces	laying hens	laying hen related	laying hen related	MAPA	2014	G	II	II.D	11	1 . 1 . 1 . 1 . 32 . 264 . 311	1.1.1.32.264	T	gyrA p.D87Y	1	1	0	0	0	0	0	0	0	0	0	0	0	0	0	0	0	0	0	0	0	0	0	0	0		gyrA p.D87Y	0		0	0	0	0	0
Yes	VISAVET_ZTA20_00799	Faeces	laying hens	laying hen related	laying hen related	MAPA	2014	E	II	II.B	11	1 . 1 . 1 . 20 . 31 . 34 . 36	1.1.20.31.34	T	Wild type	1	1	0	0	0	0	0	0	0	0	0	0	0	0	0	0	0	0	0	0	0	0	0	0	0			0		0	0	0	0	0
Yes	VISAVET_ZTA20_00800	Faeces	laying hens	laying hen related	laying hen related	MAPA	2014	O	II	II.B	11	1 . 1 . 1 . 29 . 45 . 51 . 168	1.1.29.45.51	T	Wild type	1	1	0	0	0	0	0	0	0	0	0	0	0	0	0	0	0	0	0	0	0	0	0	0	0			0		0	0	0	0	0
Yes	VISAVET_ZTA20_00801	Faeces	laying hens	laying hen related	laying hen related	MAPA	2014	J	II	II.D	11	1 . 1 . 1 . 1 . 218 . 274 . 322	1.1.1.218.274	T	gyrA p.D87Y	1	1	0	0	0	0	0	0	0	0	0	0	0	0	0	0	0	0	0	0	0	0	0	0	0		gyrA p.D87Y	0		0	0	0	0	0
Yes	VISAVET_ZTA20_00802	Faeces	laying hens	laying hen related	laying hen related	MAPA	2015	D	II	II.D	11	1 . 1 . 1 . 1 . 190 . 275 . 323	1.1.1.190.275	T	gyrA p.D87Y	1	1	0	0	0	0	0	0	0	0	0	0	0	0	0	0	0	0	0	0	0	0	0	0	0		gyrA p.D87Y	0		0	0	0	0	0
Yes	VISAVET_ZTA20_00803	Faeces	laying hens	laying hen related	laying hen related	MAPA	2015	A	II	II.D	11	1 . 1 . 1 . 32 . 52 . 58 . 61	1.1.32.52.58	T	gyrA p.D87Y	1	1	0	0	0	1	0	0	0	0	0	0	0	0	0	0	0	0	0	0	0	0	0	0	0	blaTEM-1D	gyrA p.D87YblaTEM-1D	1	Group 2	0	0	0	0	0
Yes	VISAVET_ZTA20_00804	Faeces	laying hens	laying hen related	laying hen related	MAPA	2015	E	II	II.B	11	1 . 1 . 1 . 35 . 56 . 62 . 65	1.1.35.56.62	T	gyrA p.S83F	1	1	1	0	0	0	0	0	0	0	0	0	0	1	0	1	0	0	1	0	0	0	0	0	0	aadA1sul1tet(A)dfrA1	gyrA p.S83FaadA1sul1tet(A)dfrA1	1	Group 3	0	0	0	0	0
Yes	VISAVET_ZTA20_00805	Faeces	laying hens	laying hen related	laying hen related	MAPA	2015	L	II	II.C	11	1 . 2 . 2 . 3 . 4 . 4 . 349	2.2.3.4.4	T	Wild type	1	1	0	0	0	0	0	0	0	0	0	0	0	0	0	0	0	0	0	0	0	0	0	0	0			0		0	0	0	0	0
Yes	VISAVET_ZTA20_00806	Faeces	laying hens	laying hen related	laying hen related	MAPA	2016	G	II	II.D	11	1 . 1 . 1 . 1 . 32 . 261 . 308	1.1.1.32.261	T	gyrA p.D87Y	1	1	0	0	0	0	0	0	0	0	0	0	0	0	0	0	0	0	0	0	0	0	0	0	0		gyrA p.D87Y	0		0	0	0	0	0
Yes	VISAVET_ZTA20_00807	Faeces	laying hens	laying hen related	laying hen related	MAPA	2016	A	II	II.C	11	1 . 2 . 2 . 3 . 4 . 4 . 157	2.2.3.4.4	T	Wild type	1	1	0	0	0	0	0	0	0	0	0	0	0	0	0	0	0	0	0	0	0	0	0	0	0			0		0	0	0	0	0
Yes	VISAVET_ZTA20_00808	Faeces	laying hens	laying hen related	laying hen related	MAPA	2016	E	II	II.D	11	1 . 1 . 1 . 1 . 165 . 263 . 310	1.1.1.165.263	T	gyrA p.D87Y	1	1	0	0	0	0	0	0	0	0	0	0	0	0	0	0	0	0	0	0	0	0	0	0	0		gyrA p.D87Y	0		0	0	0	0	0
Yes	VISAVET_ZTA20_00809	Faeces	laying hens	laying hen related	laying hen related	MAPA	2016	E	II	II.B	11	1 . 1 . 1 . 35 . 239 . 306 . 361	1.1.35.239.306	T	Wild type	1	1	1	0	0	0	0	0	0	0	0	0	0	1	0	1	0	0	1	0	0	0	0	0	0	aadA1sul1tet(A)dfrA1	aadA1sul1tet(A)dfrA1	1	Group 3	0	0	0	1	0
Yes	VISAVET_ZTA20_00810	Faeces	laying hens	laying hen related	laying hen related	MAPA	2016	N	I	I.B	11	3 . 12 . 68 . 131 . 249 . 319 . 375	12.68.131.249.319	A	Wild type	1	1	0	0	0	0	0	0	0	0	0	0	0	0	0	0	0	0	0	0	0	0	0	0	0			0		0	0	0	0	0
Yes	VISAVET_ZTA20_00811	Faeces	laying hens	laying hen related	laying hen related	MAPA	2017	D	I	I.D	11	2 . 3 . 6 . 71 . 122 . 143 . 164	3.6.71.122.143	A	Wild type	0	1	0	0	0	0	0	0	0	0	0	0	0	0	0	0	0	0	0	0	0	0	0	0	0			0		0	0	0	0	0
Yes	VISAVET_ZTA20_00812	Faeces	laying hens	laying hen related	laying hen related	MAPA	2017	B	II	II.B	11	1 . 1 . 1 . 29 . 45 . 82 . 91	1.1.29.45.82	T	Wild type	1	1	0	0	0	0	0	0	0	0	0	0	0	0	0	0	0	0	0	0	0	0	0	0	0			0		0	0	0	0	0
Yes	VISAVET_ZTA20_00813	Faeces	laying hens	laying hen related	laying hen related	MAPA	2017	E	II	II.D	11	1 . 1 . 1 . 1 . 165 . 197 . 229	1.1.1.165.197	T	gyrA p.D87Y	1	1	0	0	0	0	0	0	0	0	0	0	0	0	0	0	0	0	0	0	0	0	0	0	0		gyrA p.D87Y	0		0	0	0	0	0
Yes	VISAVET_ZTA20_00814	Faeces	laying hens	laying hen related	laying hen related	MAPA	2017	C	II	II.D	11	1 . 1 . 1 . 1 . 225 . 285 . 333	1.1.1.225.285	T	gyrA p.D87Y	1	1	0	0	0	0	0	0	0	0	0	0	0	0	0	0	0	0	0	0	0	0	0	0	0		gyrA p.D87Y	0		0	0	0	0	0
Yes	VISAVET_ZTA20_00815	Faeces	laying hens	laying hen related	laying hen related	MAPA	2018	D	II	II.D	11	1 . 1 . 1 . 1 . 190 . 230 . 268	1.1.1.190.230	T	gyrA p.D87Y	1	1	0	0	0	0	0	0	0	0	0	0	0	0	0	0	0	0	0	0	0	0	0	0	0		gyrA p.D87Y	0		0	0	0	0	0
Yes	VISAVET_ZTA20_00816	Faeces	laying hens	laying hen related	laying hen related	MAPA	2018	L	I	I.D	11	2 . 3 . 6 . 23 . 35 . 39 . 41	3.6.23.35.39	A	Wild type	0	1	0	0	0	0	0	0	0	0	0	0	0	0	0	0	0	0	0	0	0	0	0	0	0			1		0	0	0	0	0
Yes	VISAVET_ZTA20_00817	Faeces	laying hens	laying hen related	laying hen related	MAPA	2018	H	I	I.D	11	2 . 3 . 4 . 14 . 196 . 238 . 276	3.4.14.196.238	A	Wild type	1	1	0	0	0	0	0	0	0	0	0	0	0	0	0	0	0	0	0	0	0	0	0	0	0			0		0	0	0	0	0
Yes	VISAVET_ZTA20_00818	Faeces	laying hens	laying hen related	laying hen related	MAPA	2018	C	II	II.B	11	1 . 1 . 10 . 16 . 22 . 36 . 186	1.10.16.22.36	T	Wild type	1	1	0	0	1	0	0	0	0	0	0	0	0	0	0	0	0	0	0	0	0	0	0	0	0	blaTEM-1B	blaTEM-1B	1	Group 1	0	0	0	0	0
Yes	VISAVET_ZTA20_00819	Faeces	laying hens	laying hen related	laying hen related	MAPA	2019	G	II	II.B	11	1 . 1 . 31 . 55 . 221 . 280 . 328	1.31.55.221.280	T	Wild type	1	1	0	0	0	0	0	0	0	0	0	0	0	0	0	0	0	0	0	0	0	0	0	0	0			0		0	0	0	0	0
Yes	VISAVET_ZTA20_00820	Faeces	laying hens	laying hen related	laying hen related	MAPA	2019	A	II	II.D	11	1 . 1 . 1 . 1 . 20 . 20 . 21	1.1.1.20.20	T	gyrA p.D87Y	1	1	0	0	0	0	0	0	0	0	0	0	0	0	0	0	0	0	0	0	0	0	0	0	0		gyrA p.D87Y	0		0	0	0	0	0
Yes	VISAVET_ZTA20_00821	Faeces	laying hens	laying hen related	laying hen related	MAPA	2019	B	I	I.D	11	2 . 3 . 4 . 14 . 71 . 81 . 90	3.4.14.71.81	A	Wild type	1	1	0	0	0	0	0	0	0	0	0	0	0	0	0	0	0	0	0	0	0	0	0	0	0			0		0	0	0	0	0
Yes	VISAVET_ZTA20_00822	Faeces	laying hens	laying hen related	laying hen related	MAPA	2019	I	I	I.C	11	2 . 9 . 15 . 26 . 40 . 45 . 48	9.15.26.40.45	A	Wild type	1	1	0	0	0	0	0	0	0	0	0	0	0	0	0	0	0	0	0	0	0	0	0	0	0			0		0	0	0	0	0
Yes	VISAVET_ZTA20_00823	Faeces	laying hens	laying hen related	laying hen related	MAPA	2019	C	I	I.D	11	2 . 3 . 4 . 120 . 230 . 293 . 343	3.4.120.230.293	A	Wild type	1	1	0	0	0	0	0	0	0	0	0	0	0	0	0	0	0	0	0	0	0	0	0	0	0			0		0	0	0	0	0
[truncated: 45 more columns]
