# Supplementary material for: Molecular epidemiology of Salmonella Enteritidis in humans and animals in Spain
Source: Antimicrob Agents Chemother. 2025 Mar 3;69(4):e00738-24. doi: 10.1128/aac.00738-24 (PMC11963599; doi:10.1128/aac.00738-24)
Supplement: Supplemental tables — Tables S1 to S6. [file aac.00738-24-s0010.xlsx]

## Sheet: S1 Table
Resistance genes/ gene mutations	T	%	Antimicrobial class	Antibiotics	Description	Accession number
aac(6')-Iaa	298	100	aminoglycosides	Amikacin, Tobramycin (cryptic gene)	Chromosomal-encoded aminoglycoside acetyltransferase, enzymatic modification, cryptic gene in Salmonella spp.	NC_003197
aadA1	7	2.44	aminoglycosides	Spectinomycin, Streptomycin	Enzymatic modification, Alternative name ant(3'')-Ia	JQ414041
aadA2b	2	0.7	aminoglycosides	Spectinomycin, Streptomycin	Enzymatic modification	D43625
blaTEM-1b	20	6.71	β-lactams	Amoxicillin, Ampicillin, Cephalothin, Piperacillin, Ticarcillin	broad-spectrum beta-lactamase found in many Gram-negative bacteria. Confers resistance to penicillin and first generation cephalosphorins. Enzymatic inactivation Class A	AY458016
blaTEM-1d	5	1.68	β-lactams	Amoxicillin, Ampicillin, Cephalothin, Piperacillin, Ticarcillin	Enzymatic inactivation Class A	AF188200
blaCMY-2	2	0.7	β-lactams (pAmpC)	Amoxicillin, Amoxicillin+Clavulanic acid, Ampicillin, Ampicillin+Clavulanic acid, Cefotaxime, Cefoxitin, Ceftazidime, Piperacillin, Piperacillin+Tazobactam, Ticarcillin, Ticarcillin+Clavulanic acid	Enzymatic inactivation Class C	X91840
blaSHV-12	4	1.39	β-lactams (ESBL)	Amoxicillin, Ampicillin, Aztreonam, Cefepime, Cefotaxime, Ceftazidime, Ceftriaxone, Piperacillin, Ticarcillin	extended-spectrum beta-lactamase, Enzymatic inactivation Class A	KF976405
blaCTX-M-14	1	0.35	β-lactams (ESBL)	Amoxicillin, Ampicillin, Aztreonam, Cefepime, Cefotaxime, Ceftazidime, Ceftriaxone, Piperacillin, Ticarcillin	Enzymatic inactivation Class A	AF252622
blaCTX-M-15	1	0.35	β-lactams (ESBL)	Amoxicillin, Ampicillin, Aztreonam, Cefepime, Cefotaxime, Ceftazidime, Ceftriaxone, Piperacillin, Ticarcillin	Enzymatic inactivation Class A	AY044436
blaTEM-52C	2	0.7	β-lactams (ESBL)	Amoxicillin, Ampicillin, Aztreonam, Cefepime, Cefotaxime, Ceftazidime, Ceftriaxone, Piperacillin, Ticarcillin	Enzymatic inactivation Class A	EF141186
blaOXA-48	1	0.35	β-lactams (carbapenemase)	Amoxicillin, Amoxicillin+Clavulanic acid, Ampicillin, Ampicillin+Clavulanic acid, Imipenem, Meropenem, Piperacillin, Piperacillin+Tazobactam	Enzymatic inactivation Class D	AY236073
cmlA1	2	0.7	Phenicol	Chloramphenicol	Increases efflux	M64556
Wildtype gyrA	162	54.4	quinolones		No target modification (CP009102) present	__
gyrA[87:D-N]	4	1.34	quinolones	Nalidixic acid, Ciprofloxacin	Target modification	CP009102
gyrA[87:D-Y]	125	41.95	quinolones	Nalidixic acid, Ciprofloxacin	Target modification	CP009102
gyrA[83:S-F]	4	1.34	quinolones	Nalidixic acid, Ciprofloxacin	Target modification	CP009102
gyrA[83:S-Y]	3	1.01	quinolones	Nalidixic acid, Ciprofloxacin	Target modification	CP009102
qacE	1	0.35	Quaternary Ammonium	Benzylkonium Chloride, Ethidium Bromide, Chlorhexidine, Cetylpyridinium Chloride	Efflux pump	X68232
qacJ	1	0.35	Quaternary Ammonium	Benzylkonium Chloride, Ethidium Bromide, Chlorhexidine, Cetylpyridinium Chloride	Efflux pump	NG_048046
qnrS1	1	0.35	Fluoroquinolone	Ciprfloxacin	Target protection	AB187515
qnrB19	1	0.35	Fluoroquinolone	Ciprofloxacin	Target protection	EU432277
sul1	4	1.39	sulphonamides	Sulfamethoxazole	sulfonamide resistant dihydropteroate synthase of Gram-negative bacteria. It is linked to other resistance genes of class 1 integrons. Folate pathway antagonist	U12338
sul3	2	0.7	sulphonamides	Sulfamethoxazole	Folate pathway antagonist	AJ459418
tet(A)	6	2.09	tetracyclines	Doxycycline, Tetracycline	tetracycline efflux pump found in many species of Gram-negative bacteria.	AJ517790
tet(B)	1	0.35	tetracyclines	Doxycycline, Tetracycline, Minocycline	Increased efflux	AF326777
tet(K)	2	0.7	tetracyclines	Doxycycline, Tetracycline	Increased efflux	U38656
dfrA1	4	1.39	trimethoprim	Trimethoprim	Integron-encoded dihydrofolate reductase. Folate pathway antagonist	AF203818
lnu(A)	2	0.7	lincosamides	Lincosamide, Lincomycin	Enzymatic inactivation; alternate name lin(A); lincosamide nucleotidyltransferase	M14039

## Sheet: S2 Table
ID	MinION	Plasmid	ATB	bp	depth	MOB-suite	bp_HA	cluster_id	contig_length	rep_type	relaxase_type	BLAST	plasmid_name	plasmid_organism	Coverage	Identity	BLAST_plasmid_size	ARGs	Published	Other strains not submitted	Published	Size	ARGs	Number of isolates
VISAVET_VE08_02105_3_CSK2	Yes	IncX1	blaTEM-1B	48.181	1.02x	Yes	48.181	48	48307	IncX1	MOBP	CP053050	p30155-2	S. derby CVM 30155	0.72	99.92%	54.008	aph(6)-Id, aph(3'')-Ib, aph(3')-Ia, bleO, aac(3)-IV, aph(4)-Ia, blaTEM-1	Zhao,S. et al 2020	LSP 75/08	Garcia V et al. 2018	48 kb	bla-TEM1	20
VISAVET_VE08_02106_1_CSK2	No	IncX1	blaTEM-1B			Yes	na	48	48307	IncX1	MOBP	CP053050	p30155-2	S. derby CVM 30155	0.72	99.92%	54.008	aph(6)-Id, aph(3'')-Ib, aph(3')-Ia, bleO, aac(3)-IV, aph(4)-Ia, blaTEM-1	Zhao,S. et al 2020
VISAVET_VE08_02107_1_CSK2	No	IncX1	blaTEM-1B			Yes	na	48	48307	IncX1	MOBP	CP017233.1	pFORC51	FORC_051	0.57	0.9858	96.999	IncQ, IncF, Beta-lactamase	Unpublished-2016
VISAVET_VE08_02108_2CSR2	No	IncX1	blaTEM-1B			Yes	na	48	48307	IncX1	MOBP	CP022061.2	unnamed2	S. Typhimurium var. 5 FDAARGOS 312	0.54	97.7%	44.561	APH(3'')-Ib; blaTEM; StrA	Sichtig H et al. 2019
VISAVET_VE08_02109_1_CSK2	No	IncX1	blaTEM-1B			Yes	na	48	48307	IncX1	MOBP	CP053050	p30155-2	S. derby CVM 30155	0.72	99.73%	54.008	aph(6)-Id, aph(3'')-Ib, aph(3')-Ia, bleO, aac(3)-IV, aph(4)-Ia, blaTEM-1	Zhao,S. et al 2020
VISAVET_VE08_02112_1CSK2	Yes	IncX1	blaTEM-1B	48.181	1.18x	Yes	48.181	48	48307	IncX1	MOBP	CP053050	p30155-2	S. derby CVM 30155	0.72	99.92%	54.008	aph(6)-Id, aph(3'')-Ib, aph(3')-Ia, bleO, aac(3)-IV, aph(4)-Ia, blaTEM-1	Zhao,S. et al 2020
VISAVET_ZTA20_00818	No	IncX1	blaTEM-1B			Yes	na	48	48308	IncX1	MOBP	CP053050	p30155-2	S. derby CVM 30155	0.71	99.73%	54.008	aph(6)-Id, aph(3'')-Ib, aph(3')-Ia, bleO, aac(3)-IV, aph(4)-Ia, blaTEM-1	Zhao,S. et al 2020
S20211489	No	IncX1	blaTEM-1B			Yes	na	48	48257	IncX1	MOBP	CP053050	p30155-2	S. derby CVM 30155	0.71	99.73%	54.008	aph(6)-Id, aph(3'')-Ib, aph(3')-Ia, bleO, aac(3)-IV, aph(4)-Ia, blaTEM-1	Zhao,S. et al 2020
S20110030	No	IncX1	blaTEM-1B			Yes	na	48	48307	IncX1	MOBP	CP053050	p30155-2	S. derby CVM 30155	0.71	99.73%	54.008	aph(6)-Id, aph(3'')-Ib, aph(3')-Ia, bleO, aac(3)-IV, aph(4)-Ia, blaTEM-1	Zhao,S. et al 2020
S20120218	No	IncX1	blaTEM-1B			Yes	na	48	48307	IncX1	MOBP	CP053050	p30155-2	S. derby CVM 30155	0.71	99.73%	54.008	aph(6)-Id, aph(3'')-Ib, aph(3')-Ia, bleO, aac(3)-IV, aph(4)-Ia, blaTEM-1	Zhao,S. et al 2020
S20121569	No	IncX1	blaTEM-1B			Yes	na	48	48307	IncX1	MOBP	CP053050	p30155-2	S. derby CVM 30155	0.71	99.73%	54.008	aph(6)-Id, aph(3'')-Ib, aph(3')-Ia, bleO, aac(3)-IV, aph(4)-Ia, blaTEM-1	Zhao,S. et al 2020
S20140291	No	IncX1	blaTEM-1B			Yes	na	48	48307	IncX1	MOBP	CP053050	p30155-2	S. derby CVM 30155	0.71	99.73%	54.008	aph(6)-Id, aph(3'')-Ib, aph(3')-Ia, bleO, aac(3)-IV, aph(4)-Ia, blaTEM-1	Zhao,S. et al 2020
S20173091	No	IncX1	blaTEM-1B			Yes	na	48	48307	IncX1	MOBP	CP053050	p30155-2	S. derby CVM 30155	0.71	99.73%	54.008	aph(6)-Id, aph(3'')-Ib, aph(3')-Ia, bleO, aac(3)-IV, aph(4)-Ia, blaTEM-1	Zhao,S. et al 2020
VISAVET_ZTA20_00781	Yes	IncX1	blaTEM-1D	42.414	1.24x	Yes	42.414	45	41900	IncX1	MOBP	CP023360.1	p54	E.coli 1943	0.98	1	53.914	ANT(3''); bla TEM-1	Unpublished-2017
VISAVET_ZTA20_00788	Yes	IncX1	blaTEM-1D	42.414	1.00x	Yes	42.414	45	41900	IncX1	MOBP	CP024467.1	unnamed1	Shigella dysenteriae BU53M1	1	99.98%	54.993	NA	Unpublished-2017
VISAVET_ZTA20_00789	Yes	IncX1	blaTEM-1D	42.414	1.09x	Yes	42.414	45	41900	IncX1	MOBP	CP024467.1	unnamed1	Shigella dysenteriae BU53M1	1	99.98%	54.993	NA	Unpublished-2017
VISAVET_ZTA20_00803	Yes	IncX1	blaTEM-1D	42.414	1.13x	Yes*	42.414	novel_0	209489	IncX1	MOBP	CP024467.1	unammed 1	Shigella dysenteriae BU53M1	1	99.98%	54.993	NA	Unpublished-2017
VISAVET_ZTA20_00785	No	IncX1	aadA1sul1tet(A)dfrA1	na	na	Yes	na	44	57934	IncX1	MOBP	CP023476.1	pFORC75_2	S. Enteritidis FORC_075	0.6	99.72%	34.661	IncQ	Unpublished-2018
VISAVET_ZTA20_00786	No	IncX1	aadA1sul1tet(A)dfrA1	na	na	Yes	na	44	57934	IncX1	MOBP	CP023476.1	pFORC75_2	S. Enteritidis FORC_075	0.59	99.75%	34.661	IncQ	Unpublished-2018
VISAVET_ZTA20_00804	Yes	IncX1	aadA1sul1tet(A)dfrA1	57.796	1.25x	Yes	57923	44	57923	IncX1	MOBP	CP023476.1	pFORC75_2	S. Enteritidis FORC_075	0.59	99.78%	34.661	IncQ	Unpublished-2018
VISAVET_ZTA20_00809	No	IncX1	aadA1sul1tet(A)dfrA1	na	na	Yes	na	44	57923	IncX1	MOBP	CP023476.1	pFORC75_2	S. Enteritidis FORC_075	0.59	99.75%	34.661	IncQ	Unpublished-2018
VISAVET_ZTA09_01492_5FSR2	Yes	IncX1	blaTEM-1B	46.378	1.11x	Yes	46.378	47	45301	IncX1	MOBP	CP133431.1	unnamed3	S. Enteritidis SA616	0.97	0.9997	45.04	TEM-135	Unpublished-2023	LSP73/08	Garcia V et al. 2018	45 kb	bla-TEM1	1
VISAVET_ZTA20_00754	Yes	IncX1	blaTEM-1B	45.041	0.85x	Yes*	45.041	368	108592	IncFIB,IncX1,IncFII	MOBP	CP133431.1	unnamed3	S. Enteritidis SA616	1	1	45.04	TEM-135	Unpublished-2023
S20111730	No	IncX1	blaTEM-1B			Yes	na	47	45301	IncX1	MOBP	CP133431.1	unnamed3	S. Enteritidis SA616	1	1	45.04	TEM-135	Unpublished-2023
S20124015	No	IncX1	blaTEM-1B			Yes	na	47	45301	IncX1	MOBP	CP133431.1	unnamed3	S. Enteritidis SA616	1	1	45.04	TEM-135	Unpublished-2023
VISAVET_ZTA20_00763	Yes	IncX1	blaTEM-1BqnrS1	46.618	0.63x	Yes	46.618	46	46745	IncX1	MOBP	MH121702.1	plasmid pHP2	E.Coli HP2	0.98	0.99	47.686	blaTEM-1B qnrS1 IncX	Unpublished-2018
VISAVET_ZTA09_00896_4CSR2	No	IncX1	Free	na	na	Yes*		368	38228	IncX1	MOBP
VISAVET_ZTA09_02149_2CR2	No	IncX1	Free	na	na	Yes*		368	38228	IncX1	MOBP
VISAVET_ZTA10_01443_1CSR2	No	IncX1	Free	na	na	Yes*		368	36882	IncX1	MOBP
VISAVET_ZTA11_02781_4SR2	No	IncX1	Free	na	na	Yes*		368	36882	IncX1	MOBP
VISAVET_ZTA20_00755	No	IncX1	Free	na	na	Yes		39	35079	IncX1	MOBP
VISAVET_ZTA20_00774	No	IncX1	Free	na	na	Yes		39	35079	IncX1	MOBP
VISAVET_ZTA20_00794	No	IncX1	Free	na	na	Yes*		368	33077	IncX1	MOBP
VISAVET_ZTA20_00796	No	IncX1	Free	na	na	Yes		39	35079	IncX1	MOBP
VISAVET_ZTA20_00816	No	IncX1	Free	na	na	Yes*		368	38228	IncX1	MOBP
20056670	No	IncI1_1Alpha	aadA1aadA2bblaSHV-12cmlA1sul3tet(A)	na	na	Yes		473	114757	IncI1	MOBP
20050157	No	IncI1_1Alpha	blaCMY-2	na	na	Yes		476	92549	IncI1	MOBP
VISAVET_ZTA09_04045_SM1	Yes	IncI1_1Alpha	blaCMY-2	92.422	1.23x	Yes*		476	92549	IncI1	MOBP
VISAVET_ZTA20_00312	No	IncI1_1Alpha	Free	na	na	Yes*		476	77209	IncI1	MOBP
VISAVET_ZTA20_00780	No	IncI1_1Alpha	Free	na	na	Yes		476	79288	IncI1	MOBP
VISAVET_ZTA09_01492_5FSR2	Yes	IncI1_1Alpha	Free	101.109	1.15x	Yes		476	99233	IncI1	MOBP
VISAVET_ZTA20_00809	No	IncI1_1Alpha	Free	na	na	Yes		476	76998	IncI1	MOBP
VISAVET_DICM11_00126_2SM1	Yes	rep7a	tet(K)	4.497	0.35x	Yes*		1390	4624	rep_cluster_1118	MOBV
VISAVET_ZTA12_01976_1SR2	Yes	rep7a - not found	Free	nf	nf	Yes*		1390	5236	rep_cluster_1118	MOBV
VISAVET_ZTA09_03278_SR1	No	rep7a	Free	na	na	Yes*		1390	2659	rep_cluster_1118	MOBV
VISAVET_VE08_02112_1CSK2	Yes	rep13 - not found	lnu(A)	1,248 ?	2.08	Not found		1048			na
VISAVET_ZTA12_01976_1SR2	Yes	rep13	lnu(A)	3.598	0.31x	Yes		1048	3725	rep_cluster_1230	na
VISAVET_ZTA09_03278_SR1	No	rep21	qacJ	na	na	Yes		1041	2348	rep_cluster_1017	na
VISAVET_ZTA11_03017_2SR2	No	rep21	Free	na	na	Yes		1037	2775	rep_cluster_1017	na
VISAVET_ZTA09_04045_SM1	Yes	rep21-not found	Free	nf	nf	Yes		novel_0	4242	rep_cluster_1017	na
VISAVET_VE06_00750SK1	No	IncX1	tet(B)	na	na	Yes*	na	novel_1	2258	IncX1	na
S20122212	No	IncX1	blaTEM-1B	na	na	Yes*		na	na	na	na
S20130884	No	IncX1	blaTEM-1B	na	na	Yes*		na	na	na	na
20054677	No	IncI1_1Alpha	aadA1aadA2bblaSHV-12cmlA1sul3tet(A)	na	na	Yes*		473	71465	IncI1	MOBP
20061443	No	IncI1_1Alpha	blaCTX-M-14	na	na	Yes*		476	31410	IncI1	na
20071754	No	IncI1_1Alpha	blaSHV-12	na	na	Yes*		476	58849	IncI1	na
20101962	No	IncI1_1Alpha	blaSHV-12 aad1qacE	na	na	Yes*		476	74375	IncI1	MOBP
20030452	No	IncX3	blaSHV-12	na	na	Yes*		664	5994	IncX3	na
20144261	No	IncL	blaOXA-48	na	na	Yes*		681	40590	IncL/M	MOBP

## Sheet: S3 Table
Genomic_group	Non.unique.Gene.name	Annotation	Clade_Pos_Gen_Pos	Clade_Neg_Gen_Pos	Clade_Pos_Gen_Neg	Clade_Neg_Gen_Neg	Sensitivity	Specificity	Odds_ratio	Naive_p	Bonferroni_p	Benjamini_H_p	Max_Pairwise_comparisons	Max_supporting_pairs	Max_opposing_pairs	Best_pairwise_comp_p	Worst_pairwise_comp_p	clade	seed_ortholog	eggNOG_OGs	max_annot_lvl	COG_category	Description	prefered_name	KEGG_ko	KEGG_Pathway	KEGG_rclass	PFAMs
tfaE_2		Prophage tail fiber assembly protein TfaE	136	0	21	231	86.6242	100	Inf	1.04124e-82	1.02635e-78	1.38695e-80	6	6	0	0.03125	0.03125	I	90371.CY43_05375	COG2110@1|root,COG2110@2|Bacteria,1MYT5@1224|Proteobacteria,1S7KD@1236|Gammaproteobacteria,3ZMQ0@590|Salmonella	1236|Gammaproteobacteria	S	Caudovirales tail fibre assembly protein, lambda gpK	tfaR				Caudo_TAP
group_3579		hypothetical protein	136	0	21	231	86.6242	100	Inf	1.04124e-82	1.02635e-78	1.38695e-80	6	6	0	0.03125	0.03125	I
group_3580		hypothetical protein	136	0	21	231	86.6242	100	Inf	1.04124e-82	1.02635e-78	1.38695e-80	6	6	0	0.03125	0.03125	I
group_3581		hypothetical protein	136	0	21	231	86.6242	100	Inf	1.04124e-82	1.02635e-78	1.38695e-80	6	6	0	0.03125	0.03125	I
group_3582		hypothetical protein	136	0	21	231	86.6242	100	Inf	1.04124e-82	1.02635e-78	1.38695e-80	6	6	0	0.03125	0.03125	I
group_3585		hypothetical protein	136	0	21	231	86.6242	100	Inf	1.04124e-82	1.02635e-78	1.38695e-80	6	6	0	0.03125	0.03125	I	754331.AEME01000001_gene3035	28H9R@1|root,2Z7MD@2|Bacteria,1MVTR@1224|Proteobacteria,1RMPH@1236|Gammaproteobacteria,3XNIG@561|Escherichia	1236|Gammaproteobacteria	S	Escherichia coli O157 H7 ortholog z1655	yfjQ				DUF932
group_3586		hypothetical protein	136	0	21	231	86.6242	100	Inf	1.04124e-82	1.02635e-78	1.38695e-80	6	6	0	0.03125	0.03125	I	754331.AEME01000001_gene3035	28H9R@1|root,2Z7MD@2|Bacteria,1MVTR@1224|Proteobacteria,1RMPH@1236|Gammaproteobacteria,3XNIG@561|Escherichia	1236|Gammaproteobacteria	S	Escherichia coli O157 H7 ortholog z1655	yfjQ				DUF932
group_3590		hypothetical protein	136	0	21	231	86.6242	100	Inf	1.04124e-82	1.02635e-78	1.38695e-80	6	6	0	0.03125	0.03125	I
group_3593		hypothetical protein	136	0	21	231	86.6242	100	Inf	1.04124e-82	1.02635e-78	1.38695e-80	6	6	0	0.03125	0.03125	I
group_3594		hypothetical protein	136	0	21	231	86.6242	100	Inf	1.04124e-82	1.02635e-78	1.38695e-80	6	6	0	0.03125	0.03125	I	1484157.PSNIH2_20620	COG0847@1|root,COG0847@2|Bacteria,1N4WX@1224|Proteobacteria,1SC32@1236|Gammaproteobacteria	1236|Gammaproteobacteria	L	DNA polymerase III, epsilon subunit and related 3'-5'		ko:K02342	ko00230,ko00240,ko01100,ko03030,ko03430,ko03440,map00230,map00240,map01100,map03030,map03430,map03440	ko00000,ko00001,ko00002,ko01000,ko03032,ko03400	RNase_T
group_3596		hypothetical protein	136	0	21	231	86.6242	100	Inf	1.04124e-82	1.02635e-78	1.38695e-80	6	6	0	0.03125	0.03125	I	640513.Entas_4674	COG3772@1|root,COG3772@2|Bacteria,1MZJD@1224|Proteobacteria,1S99W@1236|Gammaproteobacteria	1236|Gammaproteobacteria	G	lysozyme		ko:K01185		ko00000,ko01000	Phage_lysozyme
group_3597		hypothetical protein	136	0	21	231	86.6242	100	Inf	1.04124e-82	1.02635e-78	1.38695e-80	6	6	0	0.03125	0.03125	I	640513.Entas_4674	COG3772@1|root,COG3772@2|Bacteria,1MZJD@1224|Proteobacteria,1S99W@1236|Gammaproteobacteria	1236|Gammaproteobacteria	G	lysozyme		ko:K01185		ko00000,ko01000	Phage_lysozyme
group_380	dgcJ	hypothetical protein	108	0	49	231	68.7898	100	Inf	7.17331e-58	7.07073e-54	6.54697e-56	6	6	0	0.03125	0.03125	I	90371.CY43_06530	COG2199@1|root,COG3706@2|Bacteria,1QP4W@1224|Proteobacteria,1RS10@1236|Gammaproteobacteria,3ZKW4@590|Salmonella	1236|Gammaproteobacteria	T	Gammaproteobacterial periplasmic sensor domain					GAPES1,GGDEF,cNMP_binding
group_2948		hypothetical protein	228	0	0	160	100	100	Inf	1.54037e-113	1.51835e-109	2.53058e-110	8	8	0	0.0078125	0.0078125	II
group_2962		hypothetical protein	228	0	0	160	100	100	Inf	1.54037e-113	1.51835e-109	2.53058e-110	8	8	0	0.0078125	0.0078125	II
group_2963		hypothetical protein	228	0	0	160	100	100	Inf	1.54037e-113	1.51835e-109	2.53058e-110	8	8	0	0.0078125	0.0078125	II	1280.SAXN108_2698	COG1893@1|root,COG1893@2|Bacteria,1UM1M@1239|Firmicutes,4HBPD@91061|Bacilli,4GY9U@90964|Staphylococcaceae	91061|Bacilli	H	Catalyzes the NADPH-dependent reduction of ketopantoate into pantoic acid	panE	ko:K00077	ko00770,ko01100,ko01110,map00770,map01100,map01110	ko00000,ko00001,ko00002,ko01000	ApbA,ApbA_C
group_2964		hypothetical protein	228	0	0	160	100	100	Inf	1.54037e-113	1.51835e-109	2.53058e-110	8	8	0	0.0078125	0.0078125	II
group_2967		hypothetical protein	228	0	0	160	100	100	Inf	1.54037e-113	1.51835e-109	2.53058e-110	8	8	0	0.0078125	0.0078125	II
group_2973		hypothetical protein	228	0	0	160	100	100	Inf	1.54037e-113	1.51835e-109	2.53058e-110	8	8	0	0.0078125	0.0078125	II
dam_1		DNA adenine methylase	228	1	0	159	100	99.375	Inf	3.52745e-111	3.47701e-107	2.48358e-108	8	8	0	0.0078125	0.0078125	II	371042.NG99_23650	COG0270@1|root,COG0338@1|root,COG0270@2|Bacteria,COG0338@2|Bacteria,1P85S@1224|Proteobacteria,1RMNW@1236|Gammaproteobacteria,3X60H@551|Erwinia	1236|Gammaproteobacteria	H	Site-specific DNA-methyltransferase (Adenine-specific)		ko:K06223	ko03430,map03430	ko00000,ko00001,ko01000,ko02048,ko03032,ko03400	MethyltransfD12
group_1801		hypothetical protein	228	1	0	159	100	99.375	Inf	3.52745e-111	3.47701e-107	2.48358e-108	8	8	0	0.0078125	0.0078125	II	90371.CY43_05740	2AYJX@1|root,343JF@2|Bacteria,1P2YT@1224|Proteobacteria,1SR4I@1236|Gammaproteobacteria	1236|Gammaproteobacteria
group_1803		hypothetical protein	228	1	0	159	100	99.375	Inf	3.52745e-111	3.47701e-107	2.48358e-108	8	8	0	0.0078125	0.0078125	II
group_1810		hypothetical protein	228	1	0	159	100	99.375	Inf	3.52745e-111	3.47701e-107	2.48358e-108	8	8	0	0.0078125	0.0078125	II
group_2954		hypothetical protein	228	1	0	159	100	99.375	Inf	3.52745e-111	3.47701e-107	2.48358e-108	8	8	0	0.0078125	0.0078125	II
rusA		Crossover junction endodeoxyribonuclease RusA	228	1	0	159	100	99.375	Inf	3.52745e-111	3.47701e-107	2.48358e-108	8	8	0	0.0078125	0.0078125	II	90371.CY43_13970	COG4570@1|root,COG4570@2|Bacteria,1N92D@1224|Proteobacteria,1S5SJ@1236|Gammaproteobacteria	1236|Gammaproteobacteria	L	Endonuclease that resolves Holliday junction intermediates made during homologous genetic recombination and DNA repair. Exhibits sequence and structure-selective cleavage of four-way DNA junctions, where it introduces symmetrical nicks in two strands of the same polarity at the 5' side of dinucleotides. Corrects the defects in genetic recombination and DNA repair associated with inactivation of r…	rusA	ko:K01160		ko00000,ko01000,ko03400	RusA
group_2982		hypothetical protein	228	1	0	159	100	99.375	Inf	3.52745e-111	3.47701e-107	2.48358e-108	8	8	0	0.0078125	0.0078125	II
group_2983		hypothetical protein	228	1	0	159	100	99.375	Inf	3.52745e-111	3.47701e-107	2.48358e-108	8	8	0	0.0078125	0.0078125	II
cpo		Non-heme chloroperoxidase	226	0	2	160	99.1228	100	Inf	2.0088e-109	1.98007e-105	1.32005e-106	8	8	0	0.0078125	0.0078125	II	90371.CY43_16055	COG2267@1|root,COG2267@2|Bacteria	2|Bacteria	I	carboxylic ester hydrolase activity					Abhydrolase_1
group_2965		hypothetical protein	228	2	0	158	100	98.75	Inf	4.05657e-109	3.99856e-105	1.90408e-106	7	7	0	0.015625	0.015625	II	1280.SAXN108_2594	COG2094@1|root,COG2094@2|Bacteria,1V1E6@1239|Firmicutes,4HG5E@91061|Bacilli,4GXTN@90964|Staphylococcaceae	91061|Bacilli	L	Belongs to the DNA glycosylase MPG family	yxlJ	ko:K03652	ko03410,map03410	ko00000,ko00001,ko01000,ko03400	Pur_DNA_glyco
group_1802		hypothetical protein	228	2	0	158	100	98.75	Inf	4.05657e-109	3.99856e-105	1.90408e-106	8	8	0	0.0078125	0.0078125	II
group_1806		hypothetical protein	228	2	0	158	100	98.75	Inf	4.05657e-109	3.99856e-105	1.90408e-106	7	7	0	0.015625	0.015625	II	571.MC52_00605	COG2801@1|root,COG2801@2|Bacteria,1MVXQ@1224|Proteobacteria,1RR4F@1236|Gammaproteobacteria	1236|Gammaproteobacteria	L	COG2801 Transposase and inactivated derivatives	insF	ko:K07497		ko00000	HTH_21,rve,rve_2
group_2951		hypothetical protein	228	2	0	158	100	98.75	Inf	4.05657e-109	3.99856e-105	1.90408e-106	8	8	0	0.0078125	0.0078125	II	1448139.AI20_18640	COG1762@1|root,COG1762@2|Bacteria,1RDN9@1224|Proteobacteria,1S4GP@1236|Gammaproteobacteria,1Y612@135624|Aeromonadales	135624|Aeromonadales	G	Phosphoenolpyruvate-dependent sugar phosphotransferase system, EIIA 2		ko:K02821	ko00053,ko01100,ko01120,ko02060,map00053,map01100,map01120,map02060	ko00000,ko00001,ko00002,ko01000,ko02000	PTS_EIIA_2
group_2952		hypothetical protein	228	2	0	158	100	98.75	Inf	4.05657e-109	3.99856e-105	1.90408e-106	8	8	0	0.0078125	0.0078125	II
group_2953		hypothetical protein	228	2	0	158	100	98.75	Inf	4.05657e-109	3.99856e-105	1.90408e-106	8	8	0	0.0078125	0.0078125	II	861530.ALOZ01000030_gene2262	COG4995@1|root,COG4995@2|Bacteria,1U5BT@1239|Firmicutes,4I577@91061|Bacilli,4H0RT@90964|Staphylococcaceae	91061|Bacilli	S	Tetratricopeptide repeat
group_1800		hypothetical protein	228	3	0	157	100	98.125	Inf	3.12356e-107	3.07889e-103	1.14033e-104	7	7	0	0.015625	0.015625	II
group_199		hypothetical protein	228	3	0	157	100	98.125	Inf	3.12356e-107	3.07889e-103	1.14033e-104	8	8	0	0.0078125	0.0078125	II
group_2947		hypothetical protein	228	3	0	157	100	98.125	Inf	3.12356e-107	3.07889e-103	1.14033e-104	8	8	0	0.0078125	0.0078125	II	59506.Q4ZD97_9CAUD	4QFVV@10239|Viruses,4QYK6@35237|dsDNA viruses no RNA stage,4QSUK@28883|Caudovirales,4QN2Q@10699|Siphoviridae	10699|Siphoviridae	S	Pfam:HNHc_6
group_2949		hypothetical protein	228	3	0	157	100	98.125	Inf	3.12356e-107	3.07889e-103	1.14033e-104	7	7	0	0.015625	0.015625	II
group_391		hypothetical protein	228	3	0	157	100	98.125	Inf	3.12356e-107	3.07889e-103	1.14033e-104	7	7	0	0.015625	0.015625	II	502347.ESCAB7627_1954	COG2199@1|root,COG2199@2|Bacteria,1P3SE@1224|Proteobacteria,1SSZV@1236|Gammaproteobacteria,3XMW0@561|Escherichia	1236|Gammaproteobacteria	T	negative regulation of cell motility					GAF,GAPES1,GGDEF
group_645		hypothetical protein	228	4	0	156	100	97.5	Inf	1.81167e-105	1.78576e-101	6.37771e-103	8	8	0	0.0078125	0.0078125	II	1114922.CIFAM_06_00140	COG1063@1|root,COG1063@2|Bacteria,1MV9A@1224|Proteobacteria,1RPYN@1236|Gammaproteobacteria,3WWV5@544|Citrobacter	1236|Gammaproteobacteria	E	Alcohol dehydrogenase GroES-like domain	idnD	ko:K00098		ko00000,ko01000	ADH_N,ADH_zinc_N
group_1053		hypothetical protein	228	6	0	154	100	96.25	Inf	3.29252e-102	3.24544e-98	1.04692e-99	8	8	0	0.0078125	0.0078125	II	90371.CY43_05260	2B3RN@1|root,31WF8@2|Bacteria,1RISP@1224|Proteobacteria,1S7R8@1236|Gammaproteobacteria,3ZNB7@590|Salmonella	1236|Gammaproteobacteria	S	Bacteriophage Rz lysis protein		ko:K14744		ko00000,ko01000	Phage_lysis
group_1807		hypothetical protein	228	6	0	154	100	96.25	Inf	3.29252e-102	3.24544e-98	1.04692e-99	8	8	0	0.0078125	0.0078125	II	90371.CY43_14475	COG2801@1|root,COG2801@2|Bacteria,1MVXQ@1224|Proteobacteria,1RR4F@1236|Gammaproteobacteria,3ZNBZ@590|Salmonella	1236|Gammaproteobacteria	L	COG2801 Transposase and inactivated derivatives	insF	ko:K07497		ko00000	HTH_21,rve,rve_2
group_1054		hypothetical protein	228	7	0	153	100	95.625	Inf	1.10535e-100	1.08954e-96	3.11297e-98	7	7	0	0.015625	0.015625	II	90371.CY43_09485	COG0454@1|root,COG0454@2|Bacteria,1QVWD@1224|Proteobacteria,1T2KM@1236|Gammaproteobacteria,3ZMT8@590|Salmonella	1236|Gammaproteobacteria	K	Acetyltransferase (GNAT) domain					Acetyltransf_1
group_1804		hypothetical protein	228	7	0	153	100	95.625	Inf	1.10535e-100	1.08954e-96	3.11297e-98	7	7	0	0.015625	0.015625	II
group_1808		hypothetical protein	228	7	0	153	100	95.625	Inf	1.10535e-100	1.08954e-96	3.11297e-98	7	7	0	0.015625	0.015625	II
group_2960		hypothetical protein	220	0	8	160	96.4912	100	Inf	2.04689e-100	2.01762e-96	3.80684e-98	8	8	0	0.0078125	0.0078125	II
group_2961		hypothetical protein	220	0	8	160	96.4912	100	Inf	2.04689e-100	2.01762e-96	3.80684e-98	8	8	0	0.0078125	0.0078125	II	1280.SAXN108_2865	COG2936@1|root,COG2936@2|Bacteria,1TT0H@1239|Firmicutes,4HCAT@91061|Bacilli,4GY5B@90964|Staphylococcaceae	91061|Bacilli	S	X-Pro dipeptidyl-peptidase C-terminal non-catalytic domain		ko:K06978		ko00000	PepX_C,Peptidase_S15
group_2968		hypothetical protein	220	0	8	160	96.4912	100	Inf	2.04689e-100	2.01762e-96	3.80684e-98	8	8	0	0.0078125	0.0078125	II	1280.SAXN108_0193	COG0673@1|root,COG0673@2|Bacteria,1TQ72@1239|Firmicutes,4HAGN@91061|Bacilli,4GXN2@90964|Staphylococcaceae	91061|Bacilli	S	Oxidoreductase family, C-terminal alpha/beta domain					GFO_IDH_MocA,GFO_IDH_MocA_C
group_2970		hypothetical protein	220	0	8	160	96.4912	100	Inf	2.04689e-100	2.01762e-96	3.80684e-98	8	8	0	0.0078125	0.0078125	II	316407.2447044	COG2801@1|root,COG2801@2|Bacteria,1MY62@1224|Proteobacteria,1RQSR@1236|Gammaproteobacteria	1236|Gammaproteobacteria	L	cog cog2801		ko:K07497		ko00000	HTH_21,rve
group_2971		hypothetical protein	220	0	8	160	96.4912	100	Inf	2.04689e-100	2.01762e-96	3.80684e-98	8	8	0	0.0078125	0.0078125	II
group_2972		putative HTH-type transcriptional regulator	220	0	8	160	96.4912	100	Inf	2.04689e-100	2.01762e-96	3.80684e-98	8	8	0	0.0078125	0.0078125	II	1280.SAXN108_1791	COG1242@1|root,COG1242@2|Bacteria,1TQ57@1239|Firmicutes,4H9N8@91061|Bacilli,4GY0Z@90964|Staphylococcaceae	91061|Bacilli	S	radical SAM protein	ytqA	ko:K07139		ko00000	Radical_SAM,Radical_SAM_C
group_2974		hypothetical protein	220	0	8	160	96.4912	100	Inf	2.04689e-100	2.01762e-96	3.80684e-98	8	8	0	0.0078125	0.0078125	II
rdgC_1		Recombination-associated protein RdgC	220	0	8	160	96.4912	100	Inf	2.04689e-100	2.01762e-96	3.80684e-98	8	8	0	0.0078125	0.0078125	II	1115512.EH105704_01_01540	COG2974@1|root,COG2974@2|Bacteria,1MXPR@1224|Proteobacteria,1RMNN@1236|Gammaproteobacteria,3XN1U@561|Escherichia	1236|Gammaproteobacteria	J	May be involved in recombination	rdgC	ko:K03554		ko00000,ko03400	RdgC
group_2976		hypothetical protein	220	0	8	160	96.4912	100	Inf	2.04689e-100	2.01762e-96	3.80684e-98	8	8	0	0.0078125	0.0078125	II
group_2977		hypothetical protein	220	0	8	160	96.4912	100	Inf	2.04689e-100	2.01762e-96	3.80684e-98	8	8	0	0.0078125	0.0078125	II
group_2978		hypothetical protein	220	0	8	160	96.4912	100	Inf	2.04689e-100	2.01762e-96	3.80684e-98	8	8	0	0.0078125	0.0078125	II	1280.SAXN108_1933	COG2369@1|root,COG2369@2|Bacteria,1V2JT@1239|Firmicutes,4HFSR@91061|Bacilli,4GYMA@90964|Staphylococcaceae	91061|Bacilli	S	Phage Mu protein F like protein					Phage_Mu_F
group_2980		hypothetical protein	220	0	8	160	96.4912	100	Inf	2.04689e-100	2.01762e-96	3.80684e-98	8	8	0	0.0078125	0.0078125	II
group_2981		hypothetical protein	220	0	8	160	96.4912	100	Inf	2.04689e-100	2.01762e-96	3.80684e-98	8	8	0	0.0078125	0.0078125	II	1280.SAXN108_1821	COG1506@1|root,COG1506@2|Bacteria,1U5SB@1239|Firmicutes,4HB1A@91061|Bacilli,4GYFR@90964|Staphylococcaceae	91061|Bacilli	E	Prolyl oligopeptidase family	ytmA				Peptidase_S9
group_2955		hypothetical protein	220	0	8	160	96.4912	100	Inf	2.04689e-100	2.01762e-96	3.80684e-98	8	8	0	0.0078125	0.0078125	II
group_2956		hypothetical protein	220	0	8	160	96.4912	100	Inf	2.04689e-100	2.01762e-96	3.80684e-98	8	8	0	0.0078125	0.0078125	II	1280.SAXN108_1599	COG1030@1|root,COG1030@2|Bacteria,1TR54@1239|Firmicutes,4H9P9@91061|Bacilli,4GXGI@90964|Staphylococcaceae	91061|Bacilli	O	COG1030 Membrane-bound serine protease (ClpP class)	yqeZ	ko:K07403		ko00000	NfeD,SDH_sah
group_2957		hypothetical protein	220	0	8	160	96.4912	100	Inf	2.04689e-100	2.01762e-96	3.80684e-98	8	8	0	0.0078125	0.0078125	II
group_2958		hypothetical protein	220	0	8	160	96.4912	100	Inf	2.04689e-100	2.01762e-96	3.80684e-98	8	8	0	0.0078125	0.0078125	II
group_2959		hypothetical protein	220	0	8	160	96.4912	100	Inf	2.04689e-100	2.01762e-96	3.80684e-98	8	8	0	0.0078125	0.0078125	II
group_213		hypothetical protein	223	2	5	158	97.807	98.75	3523.4	3.49955e-100	3.44951e-96	6.38798e-98	6	6	0	0.03125	0.03125	II	90371.CY43_10840	COG0790@1|root,COG2849@1|root,COG0790@2|Bacteria,COG2849@2|Bacteria,1MWPA@1224|Proteobacteria,1RPI3@1236|Gammaproteobacteria	1236|Gammaproteobacteria	O	COG0790 FOG TPR repeat, SEL1 subfamily		ko:K07126		ko00000	MORN_2,Pkinase,Sel1
group_1809		hypothetical protein	228	8	0	152	100	95	Inf	3.26077e-99	3.21414e-95	5.8439e-97	6	6	0	0.03125	0.03125	II
group_292		hypothetical protein	217	0	11	160	95.1754	100	Inf	1.01576e-96	1.00124e-92	1.78792e-94	8	8	0	0.0078125	0.0078125	II	90371.CY43_03590	2C2IQ@1|root,30WRN@2|Bacteria,1NRI6@1224|Proteobacteria,1SKUM@1236|Gammaproteobacteria	1236|Gammaproteobacteria
group_2969		hypothetical protein	220	2	8	158	96.4912	98.75	2172.5	4.55512e-96	4.48998e-92	7.87716e-94	8	8	0	0.0078125	0.0078125	II	1280.SAXN108_0224	COG1762@1|root,COG1762@2|Bacteria,1VAHC@1239|Firmicutes,4HMCG@91061|Bacilli,4GZ1J@90964|Staphylococcaceae	91061|Bacilli	G	Phosphoenolpyruvate-dependent sugar phosphotransferase system, EIIA 2		ko:K02773	ko00052,ko01100,ko02060,map00052,map01100,map02060	ko00000,ko00001,ko00002,ko01000,ko02000	PTS_EIIA_2
group_1056		hypothetical protein	220	3	8	157	96.4912	98.125	1439.17	3.22354e-94	3.17744e-90	5.47835e-92	8	8	0	0.0078125	0.0078125	II
group_2979		hypothetical protein	199	0	29	160	87.2807	100	Inf	1.88264e-79	1.85572e-75	2.2358e-77	8	8	0	0.0078125	0.0078125	II	1280.SAXN108_0399	COG1476@1|root,COG1476@2|Bacteria,1VEZ1@1239|Firmicutes,4HNNM@91061|Bacilli,4GZMR@90964|Staphylococcaceae	91061|Bacilli	K	transcriptional	XK27_07105	ko:K07729		ko00000,ko03000	HTH_3
group_3438		hypothetical protein	86	0	142	160	37.7193	100	Inf	4.3885e-24	4.32575e-20	3.51687e-22	6	6	0	0.03125	0.03125	II	90371.CY43_22825	2DMK5@1|root,32S43@2|Bacteria,1N2WZ@1224|Proteobacteria,1S96B@1236|Gammaproteobacteria,3ZMEU@590|Salmonella	1236|Gammaproteobacteria	S	Protein of unknown function (DUF1471)	yjfN				DUF1471
intA_1		Prophage integrase IntA	228	117	0	43	100	26.875	Inf	6.37851e-19	6.28729e-15	4.98991e-17	6	6	0	0.03125	0.03125	II	561231.Pecwa_1586	COG0582@1|root,COG0582@2|Bacteria,1NTNJ@1224|Proteobacteria,1SJRV@1236|Gammaproteobacteria,1MTFK@122277|Pectobacterium	1236|Gammaproteobacteria	L	Belongs to the 'phage' integrase family					Arm-DNA-bind_3,Phage_integrase

## Sheet: S4 Table
Acronym	Antibiotic	ECOFF (mg/L) *	EUCAST clinical brakpoints (mm)	CLSI clinical breakpoints (mm)	Disc content (μg)	Tested in n isolates:
Amp	Ampicillin	8	na	13	10	213
Chl	Chloramphenicol	16	na	12	30	235
Cip	Ciprofloxacin	0.064	na	15	5	231
Cst	Colistin	2	na	na	na	164
Gen	Gentamicyn	2	na	12	10	233
Mem	Meropenem	0.064	16		10	169
Nal	Nalidixic acid	16	na	13	30	235
Sul	Sulfamethoxazole	256	na	12	250-300	221
Tgc **	Tigecycline	1	na	na		121
Tet	Tetracycline	8	na	11	30	231
Tmp	Trimethoprim	2	na	10	5	229
Ctx	Cefotaxime		20			14
Amc	Amoxicillin+Clavulanic		19		20-10	11
Caz	Ceftazidime		22		10	9
Fep	Cefepime		27		30	8
B: seven antibiotics tested in at least 234 isolates and considered for isolates selection
U: Only shown in human isolates from proyect Humans_2
* ECOFFs before 17/09/2022
**Escherichia coli ECOFF selected, as not available value for Salmonella.

## Sheet: S5 Table
Software/tools	Vers. /model	Parameters/Database	Link/Publications
ABRicate (ResFinder, PlasmidFinder, VFDB)	1.0.0 (4.1, 2.0.1)	-minid 80 -mincov 80 (t 0.80; l 0.80)/	https://github.com/tseemann/abricate; Zankari et al. 2012 , Carattoli et al. 2014, Chen et al. 2005
		resfinder_db, plasmidfinder_df , VFDB
Bandage	0.9.0		https://github.com/rrwick/Bandage;
			Wick et al. 2015
BCFtools (samtools)	1.11	‘mpileup’min-MQ 30 min-BQ 30 / 'filter' -e 'QUAL<50||DP<5'	https://github.com/samtools/bcftools;
			Danecek and McCarthy 2017
BEDtools	2.30.2	intersect (for masking phage regions=)	https://github.com/arq5x/bedtools2
BLAST	ncbi-blast+ (2.9.0-2) and web based	default	ftp://ftp.ncbi.nlm.nih.gov/blast/executables/blast+/LATEST/ Zhang et al. 2000
BWA (Burrows-Wheeler Aligner)	0.7.17	default	http://bio-bwa.sourceforge.net/; Li H. and Durbin R. (2009)
caret (R)
eggNOG
FastQC	0.11.9	default	https://www.bioinformatics.babraham.ac.uk/projects/fastqc/; Andrews 2010
FullForcePlasmidAssembler	unique	pipeline default settings, pipeline including dockers: trimmomatic; qcat 1,1,0;nanostat; nanoplot:1.32.0; fastqc; nanofilt 2.0.0; kraken:1.0-0.1; unicycler:0.4.7-0; abricate)	https://github.com/NorwegianVeterinaryInstitute/FullForcePlasmidAssembler
			Hasman et al.
GATK (R)			McKenna et al. 2010
Gubbins	3.1.4	-r	https://github.com/nickjcroucher/gubbins; Croucher et al. 2015
IntegronFinder	1.5.1	-local-max --func-anno	https://github.com/gem-pasteur/Integron_Finder; Néron et al. 2022
iTOL editor	1.4	ND	https://itol.embl.de/; Letunic and Bork 2019
MAFFT	7310	used in pymlst (default)	http://mafft.cbrc.jp/alignment/software/
mlst	2.19.0	Default/ PubMLST database	https://github.com/tseemann/mlst
MOB suite	3.0.1	Default, MOB-recon	https://github.com/phac-nml/mob-suite
msa (R)
PhastER/PHAST		default	Zhou et al. 2011; Arndt et al. 2016
PointFinder	3.1.1	-s salmonella, -t 0.90, -l 0.60/ pointfinder_db	https://bitbucket.org/genomicepidemiology/pointfinder/src/master/; Zankari et al. 2017
Prokka	1.14.5	--kingdom Bacteria; --gcode 11; threads: 4 / The Core BLAST databases (ISfinder, NCBI, UniProtKB and a custom resfinder_db	https://github.com/tseemann/prokka; Seemann et al., 2014
QUAST	5.0.2	reference: "nan"/ threads: 4 / --single	http://quast.sourceforge.net/quast; Gurevich et al. 2013
R	3.8.0-4.1.0	ND	https://cran.r-project.org/
RAxML	8.0	m GTRGAMMA; x 12345; N 1000; p 12345; T 35	http://meta.microbesonline.org/fasttree/; Zhou et al. 2018
rhierBAPS (R)	1.1.3	max.depth = 2; n.pops = 20	https://github.com/gtonkinhill/rhierbaps; Tonkin-Hill et al. 2018
Roary	3.11.2	PRANK	https://sanger-pathogens.github.io/Roary/; Page et al. 2015
SAMtools	1.10	default	https://github.com/samtools/samtools;
			Li et al. 2009
Scoary
SISTR	1.1.1	default	https://lfz.corefacility.ca/sistr-app/; Yoshida et al. 2016
SNP-sites	1.2.5.1	default	https://github.com/sanger-pathogens/snp-sites; Page et al. 2016
Snippy	4.6.0	default	https://github.com/tseemann/snippy
SPAdes	3.14.1	--cov-cutoff auto/ --careful / threads: 4	http://cab.spbu.ru/software/spades/; Bankevich et al. 2012
SPIFinder
stats (R)	3.6.2
Trimmomatic	0.39	phred33, ILLUMINACLIP 2:30:10, LEADING:3, TRAILING:3, SLIDINGWINDOW:4:15, MINLEN: 36	http://www.usadellab.org/cms/?page=trimmomatic; Bolger et al. 2014

## Sheet: S6 Table
ID	Serotype	Position	Position	Gene	Replicon	Cov.	Id.	Acc. Number
VISAVET_DICM11_00126_2SM1	Enteritidis	1	chromosome	aac(6')-Iaa_1		100.00	96.35	NC_003197
VISAVET_DICM11_00126_2SM1	Enteritidis	1	chromosome	mdf(A)_1		99.19	79.31	Y08743
VISAVET_DICM11_00126_2SM1	Enteritidis	3	plasmid	tet(K)_1		100.00	99.93	U38656
VISAVET_DICM11_00126_2SM1	Enteritidis	2	plasmid		IncFII(S)_1	99.24	97.71	CP000858
VISAVET_DICM11_00126_2SM1	Enteritidis	3	plasmid		rep7_1_repC(Cassette)	99.47	99.57	AB037671
VISAVET_VE08_02105_3_CSK2	Enteritidis	1	chromosome	aac(6')-Iaa_1		100.00	96.35	NC_003197
VISAVET_VE08_02105_3_CSK2	Enteritidis	1	chromosome	mdf(A)_1		99.19	79.31	Y08743
VISAVET_VE08_02105_3_CSK2	Enteritidis	3	plasmid	blaTEM-1B_1		100.00	100.00	AY458016
VISAVET_VE08_02105_3_CSK2	Enteritidis	2	plasmid		IncFIB(S)_1	93.78	99.00	FN432031
VISAVET_VE08_02105_3_CSK2	Enteritidis	2	plasmid		IncFII(S)_1	100.00	100.00	CP000858
VISAVET_VE08_02105_3_CSK2	Enteritidis	3	plasmid		IncX1_4	100.00	99.47	JN935898
VISAVET_ZTA09_04045	Enteritidis	1	chromosome	aac(6')-Iaa_1		100.00	96.35	NC_003197
VISAVET_ZTA09_04045	Enteritidis	1	chromosome	mdf(A)_1		99.19	79.31	Y08743
VISAVET_ZTA09_04045	Enteritidis	2	plasmid	blaCMY-2_1		100.00	100.00	X91840
VISAVET_ZTA09_04045	Enteritidis	2	plasmid		IncI1_1_Alpha	100.00	100.00	AP005147
VISAVET_ZTA09_04045	Enteritidis	3	plasmid		IncFIB(S)_1	93.78	99.00	FN432031
VISAVET_ZTA09_04045	Enteritidis	3	plasmid		IncFII(S)_1	100.00	100.00	CP000858
VISAVET_ZTA09_01492_5FSR2	Enteritidis	1	chromosome	aac(6')-Iaa_1		100.00	96.35	NC_003197
VISAVET_ZTA09_01492_5FSR2	Enteritidis	1	chromosome	mdf(A)_1		99.19	79.31	Y08743
VISAVET_ZTA09_01492_5FSR2	Enteritidis	3	plasmid	blaTEM-1B_1		100.00	100.00	AY458016
VISAVET_ZTA09_01492_5FSR2	Enteritidis	2	plasmid		IncI1_1_Alpha	100.00	100.00	AP005147
VISAVET_ZTA09_01492_5FSR2	Enteritidis	3	plasmid		IncX3_1	62.30	81.97	JN247852
VISAVET_ZTA09_01492_5FSR2	Enteritidis	3	plasmid		IncX1_1	100.00	98.66	EU370913
VISAVET_ZTA20_00781	Enteritidis	1	chromosome	aac(6')-Iaa_1
VISAVET_ZTA20_00781	Enteritidis	1	chromosome	mdf(A)_1		99.19	79.31	Y08743
VISAVET_ZTA20_00781	Enteritidis	3	plasmid	blaTEM-1D_1		100.00	100.00	AF188200
VISAVET_ZTA20_00781	Enteritidis	2	plasmid		IncFIB(S)_1	93.78	99.00	FN432031
VISAVET_ZTA20_00781	Enteritidis	2	plasmid		IncFII(S)_1	100.00	100.00	CP000858
VISAVET_ZTA20_00781	Enteritidis	3	plasmid		IncX1_4	100.00	98.94	JN935898
VISAVET_ZTA20_00788	Enteritidis	1	chromosome	aac(6')-Iaa_1		100.00	96.35	NC_003197
VISAVET_ZTA20_00788	Enteritidis	1	chromosome	mdf(A)_1		99.19	79.31	Y08743
VISAVET_ZTA20_00788	Enteritidis	3	plasmid	blaTEM-1D_1		100.00	100.00	AF188200
VISAVET_ZTA20_00788	Enteritidis	2	plasmid		IncFIB(S)_1	93.78	99.00	FN432031
VISAVET_ZTA20_00788	Enteritidis	2	plasmid		IncFII(S)_1	100.00	100.00	CP000858
VISAVET_ZTA20_00788	Enteritidis	3	plasmid		IncX1_4	100.00	98.94	JN935898
VISAVET_ZTA20_00789	Enteritidis	1	chromosome	aac(6')-Iaa_1		100.00	96.35	NC_003197
VISAVET_ZTA20_00789	Enteritidis	1	chromosome	mdf(A)_1		99.19	79.31	Y08743
VISAVET_ZTA20_00789	Enteritidis	3	plasmid	blaTEM-1D_1		100.00	100.00	AF188200
VISAVET_ZTA20_00789	Enteritidis	2	plasmid		IncFIB(S)_1	93.78	99.00	FN432031
VISAVET_ZTA20_00789	Enteritidis	2	plasmid		IncFII(S)_1	100.00	100.00	CP000858
VISAVET_ZTA20_00789	Enteritidis	3	plasmid		IncX1_4	100.00	98.94	JN935898
VISAVET_ZTA20_00803	Enteritidis		chromosome	aac(6')-Iaa_1		100.00	96.35	NC_003197
VISAVET_ZTA20_00803	Enteritidis	1	chromosome	mdf(A)_1		99.19	79.31	Y08743
VISAVET_ZTA20_00803	Enteritidis	3	plasmid	blaTEM-1D_1		100.00	100.00	AF188200
VISAVET_ZTA20_00803	Enteritidis	2	plasmid		IncFIB(S)_1	93.78	99.00	FN432031
VISAVET_ZTA20_00803	Enteritidis	2	plasmid		IncFII(S)_1	100.00	100.00	CP000858
VISAVET_ZTA20_00803	Enteritidis	3	plasmid		IncX1_4	100.00	98.94	JN935898
VISAVET_ZTA20_00804	Enteritidis	1	chromosome	aac(6')-Iaa_1		100.00	96.35	NC_003197
VISAVET_ZTA20_00804	Enteritidis	1	chromosome	mdf(A)_1		99.19	79.31	Y08743
VISAVET_ZTA20_00804	Enteritidis	3	plasmid	tet(A)_6		97.80	100.00	AF534183
VISAVET_ZTA20_00804	Enteritidis	3	plasmid	ant(3'')-Ia_1		17.28	96.00	X02340
VISAVET_ZTA20_00804	Enteritidis	3	plasmid	dfrA1_10		100.00	99.79	AF203818
VISAVET_ZTA20_00804	Enteritidis	3	plasmid	ant(3'')-Ia_1		82.51	99.75	X02340
VISAVET_ZTA20_00804	Enteritidis	3	plasmid	sul1_5		100.00	99.89	EU780013
VISAVET_ZTA20_00804	Enteritidis	2	plasmid		IncFIB(S)_1	93.78	99.00	FN432031
VISAVET_ZTA20_00804	Enteritidis	2	plasmid		IncFII(S)_1	100.00	100.00	CP000858
VISAVET_ZTA20_00804	Enteritidis	3	plasmid		IncX1_1	100.00	94.92	EU370913
ZTA12_01976_1SR2	Enteritidis	1	chromosome	aac(6')-Iaa_1		100.00	96.35	NC_003197
ZTA12_01976_1SR2	Enteritidis	1	chromosome	mdf(A)_1		99.19	79.31	Y08743
ZTA12_01976_1SR2	Enteritidis	3	plasmid	lnu(A)_1		100.00	92.80	M14039
ZTA12_01976_1SR2	Enteritidis	2	plasmid		IncFIB(S)_1	93.78	99.00	FN432031
ZTA12_01976_1SR2	Enteritidis	2	plasmid		IncFII(S)_1	100.00	100.00	CP000858
ZTA12_01976_1SR2	Enteritidis	3	plasmid		rep13_4_rep(pKH13)	100.00	97.75	NC010426.1
VISAVET_VE08_02112_1CSK2	Enteritidis	1	chromosome	aac(6')-Iaa_1		100.00	96.35	NC_003197
VISAVET_VE08_02112_1CSK2	Enteritidis	1	chromosome	mdf(A)_1		99.19	79.31	Y08743
VISAVET_VE08_02112_1CSK2	Enteritidis	3	plasmid	blaTEM-1B_1		100.00	100.00	AY458016
VISAVET_VE08_02112_1CSK2	Enteritidis	2	plasmid		IncFIB(S)_1	93.78	99.00	FN432031
VISAVET_VE08_02112_1CSK2	Enteritidis	2	plasmid		IncFII(S)_1	100.00	100.00	CP000858
VISAVET_VE08_02112_1CSK2	Enteritidis	3	plasmid		IncX1_4	100.00	99.47	JN935898
VISAVET_VE08_02112_1CSK2	Enteritidis	4	?		NA
VISAVET_ZTA20_00754	Enteritidis	1	chromosome	aac(6')-Iaa_1		100.00	96.35	NC_003197
VISAVET_ZTA20_00754	Enteritidis	1	chromosome	mdf(A)_1		99.19	79.31	Y08743
VISAVET_ZTA20_00754	Enteritidis	2	plasmid	blaTEM-1B_1		100.00	100.00	AY458016
VISAVET_ZTA20_00754	Enteritidis	3	plasmid	blaTEM-1B_1		100.00	100.00	AY458016
VISAVET_ZTA20_00754	Enteritidis	2	plasmid		IncFIB(S)_1	93.78	99.00	FN432031
VISAVET_ZTA20_00754	Enteritidis	2	plasmid		IncFII(S)_1	100.00	100.00	CP000858
VISAVET_ZTA20_00754	Enteritidis	3	plasmid		IncX3_1	62.30	81.97	JN247852
VISAVET_ZTA20_00754	Enteritidis	3	plasmid		IncX1_1	100.00	98.66	EU370913
VISAVET_ZTA20_00763	Enteritidis	1	chromosome	aac(6')-Iaa_1		100.00	96.35	NC_003197
VISAVET_ZTA20_00763	Enteritidis	1	chromosome	mdf(A)_1		99.19	79.31	Y08743
VISAVET_ZTA20_00763	Enteritidis	3	plasmid	blaTEM-1B_1		100.00	100.00	AY458016
VISAVET_ZTA20_00763	Enteritidis	3	plasmid	qnrS1_1		100.00	100.00	AB187515
VISAVET_ZTA20_00763	Enteritidis	2	plasmid		IncFIB(S)_1	93.78	99.00	FN432031
VISAVET_ZTA20_00763	Enteritidis	2	plasmid		IncFII(S)_1	100.00	100.00	CP000858
VISAVET_ZTA20_00763	Enteritidis	3	plasmid		IncX3_1	62.30	81.97	JN247852
VISAVET_ZTA20_00763	Enteritidis	3	plasmid		IncX1_1	100.00	98.93	EU370913
